# Supplementary material for: How Does ChatGPT Perform on the United States Medical Licensing Examination (USMLE)? The Implications of Large Language Models for Medical Education and Knowledge Assessment
Source: JMIR Med Educ. 2023 Feb 8;9:e45312. doi: 10.2196/45312 (PMC9947764; doi:10.2196/45312)
Supplement: Multimedia Appendix 1 [file mededu_v9i1e45312_app1.xlsx]

## Sheet: AMBOSS-Step1
Question Text and Attending Tip have been removed per AMBOSS copyright policy.
Questions Number	Question Difficulty	Question Text	Attending Tip	Correct Answer	ChatGPT Output Text w/o Attending Tip	Chat GPT Answer w/o Attending Tip	ChatGPT Correct w/o Attenting Tip	ChatGPT Output Text with Attending Tip	Chat GPT Answer with Attending Tip	ChatGPT Correct with Attending Tip	GPT-3 Output Text w/o Attending Tip	GPT-3 Answer w/o Attending Tip	GPT3 Correct w/o Attending Tip	InstructGPT Output w/o Atttending Tip	InstructGPT Answer w/o Atttending Tip	InstructGPT Correct w/o Attending Tip
1	3			B	Based on the information provided, the most likely result of the patient's injury is a pneumothorax due to pleural injury. A pneumothorax is a condition in which air or gas is present in the space between the lung and the chest wall, causing the lung to collapse. This can occur as a result of a penetrating chest wound, such as the one described in the scenario. The symptoms of a pneumothorax incl…	B	TRUE	Based on the information provided, the most likely result of this patient's injury is a hemothorax due to azygos vein injury. A hemothorax is a collection of blood in the pleural space, which can occur if the azygos vein is injured. This type of injury is typically caused by trauma, such as falling from a height onto a sharp object. The other options listed are not as likely to result from this t…	D	FALSE	: A The correct answer is A. The shoulder region is one of the most commonly injured regions in trauma. The presence of a penetrating wound in this region is a sign of potential injury to the brachial plexus, the axillary vessels, and the subclavian vessels. Traumatic injuries to these structures are most commonly caused by blunt trauma, such as motor vehicle accidents, rather than from penetrati…	A	FALSE	The most likely result of this patient's injury is B) Pneumothorax due to pleural injury. A pneumothorax is an accumulation of air in the pleural space, which can occur due to a penetrating injury, such as a fall onto a sharp object. It can cause difficulty breathing, chest pain, and decreased oxygen levels in the blood.	B	TRUE
2	3			C	Based on the information provided, the most likely cause of the patient's symptoms is right heart failure. This is indicated by the presence of facial edema, distended veins in the neck and chest, and a feeling of fullness in the head that is exacerbated by lying down and bending over. These symptoms are typical of right heart failure, which can occur when the right ventricle is unable to pump en…	A	FALSE	Based on the information provided, the most likely cause of this patient's symptoms is right heart failure. Symptoms of right heart failure can include facial swelling, arm swelling, and distention of neck and chest wall veins. Additionally, feeling fullness in the head when lying down and bending over to tie shoes is a common symptom of right heart failure. It is important for this patient to un…	A	FALSE	B. A cervical rib is the most likely cause of this patient's symptoms. A cervical rib is a congenital anomaly in which the first rib is attached to the sternum at the wrong angle. This abnormal attachment can compress the brachial plexus, resulting in symptoms of cervical rib syndrome. Symptoms include intermittent swelling of the arm and hand, as well as reduced sensation of the hand and weaknes…	B	FALSE	The most likely cause of this patient's symptoms is D) Subclavian Steal Syndrome. Subclavian Steal Syndrome is a condition in which blood flow is reversed in the subclavian artery, causing symptoms of arm swelling, facial edema, and distention of superficial veins in the neck and chest wall.	D	FALSE
3	3			E	Based on the information provided, the most likely ligament to have been involved in the patient's condition is the infundibulopelvic ligament, also known as the suspensory ligament of the ovary. This ligament attaches the ovary to the uterus and supports the ovary within the pelvis. The infundibulopelvic ligament is involved in the blood supply to the ovary, so a disruption of blood flow in the …	E	TRUE	Based on the given information, the most likely ligament involved in this patient's condition is the ovarian ligament. This ligament connects the ovary to the uterus and is responsible for supporting the ovary in its normal position within the pelvis. When an ovarian cyst grows and becomes large, it can cause the ovary to twist, cutting off its blood supply and leading to the symptoms described i…	C	FALSE	: B) The round ligament of the uterus is the most likely to have been involved. This ligament is attached to the posterior aspect of the uterus and passes through the inguinal canal to the labium majus. The remaining choices are incorrect because they do not pass through the inguinal canal. Reference: 1. Fauci AS, Braunwald E, Kasper DL, Hauser SL, Longo DL, Jameson JL, et al. Harrison‚Äôs Princi…	B	FALSE	The correct answer is E) Infundibulopelvic ligament. The patient's symptoms and ultrasound findings suggest that she has developed a torsion of the right ovarian cyst. This is a painful condition that occurs when the ovarian cyst twists around its vascular supply, which results in decreased or absent flow in the ovarian vein on Doppler ultrasound. The ovarian cyst is supported by the infundibulop…	E	TRUE
4	1			B	Based on the information provided, the most likely diagnosis for this individual is B) body dysmorphic disorder. Body dysmorphic disorder is a mental health condition characterized by an excessive preoccupation with a perceived flaw in appearance that may or may not be noticeable to others. This can manifest in many different ways, such as excessive grooming or mirror checking, avoiding social si…	B	TRUE	Based on the information provided, the most likely diagnosis for this patient is B) Body dysmorphic disorder. Body dysmorphic disorder is a mental health condition characterized by an excessive preoccupation with one or more perceived defects in physical appearance, which causes significant distress and impairment in daily functioning. This patient's concern about his physical appearance, includi…	B	TRUE	B. The patient has body dysmorphic disorder in which the patient is preoccupied with a perceived defect in appearance. Patients may have any number of perceived defects, including perceived defects in somatic structure (e.g., nose, height, weight, shape of a limb), hair, skin, or genitals. This preoccupation causes significant distress or impairment in social, occupational, or other important are…	B	TRUE	Answer: B) Body dysmorphic disorder	B	TRUE
5	2			E	Based on the information provided, the patient is most likely in the bargaining stage of grief. This stage is characterized by feelings of helplessness and a desire to make deals or find solutions in order to gain more time. In this case, the patient's willingness to try an experimental treatment option in any trial phase suggests that she is attempting to bargain with her illness in order to gai…	E	TRUE	Based on the information given in the scenario, the patient is most likely in the bargaining stage of grief. This stage is characterized by feelings of helplessness and a desire to make deals or find solutions in order to postpone the inevitable outcome. The patient's willingness to try experimental treatments and her feelings of guilt about her lifestyle suggest that she is trying to find ways t…	E	TRUE	: B The correct answer is B: depression. The patient is depressed, as evidenced by her statement that she is still struggling with her diagnosis. The correct answer is B: depression. The patient is depressed, as evidenced by her statement that she is still struggling with her diagnosis. The correct answer is B: depression. The patient is depressed, as evidenced by her statement that she is still …	B	FALSE	E) Bargaining	E	TRUE
6	4			B	The increase in serum lactate levels after the sprint suggests that the body is undergoing anaerobic metabolism, which does not require oxygen and produces lactic acid as a byproduct. In this process, glycogen is broken down to produce ATP, and the enzyme responsible for this reaction is glycogen phosphorylase. Therefore, the correct answer is option A) Glycogen phosphorylase.	A	FALSE	Based on the information provided, the correct answer is B) Glyceraldehyde-3 phosphate dehydrogenase. Serum lactate levels increase during intense exercise because the body is breaking down glucose to produce energy. This process, known as glycolysis, involves the enzyme glyceraldehyde-3 phosphate dehydrogenase, which converts glyceraldehyde-3-phosphate into 1,3-bisphosphoglycerate. This reaction…	B	TRUE	C: Phosphofructokinase-1 Phosphofructokinase-1 (PFK-1) is a key regulatory enzyme in glycolysis. It catalyzes the rate-limiting step in glycolysis, the conversion of fructose-6-phosphate and ADP to fructose-1,6-bisphosphate and ATP. In adipose tissue, PFK-1 is allosterically activated by fructose-2,6-bisphosphate, which is produced in the liver from glucose, and inhibited by ATP, citrate, and ade…	C	FALSE	B) Glyceraldehyde-3 phosphate dehydrogenase	b	TRUE
7	3			C	Based on the symptoms and test results described in the scenario, it is likely that the patient has diabetes, a chronic condition that is characterized by high levels of blood sugar (glucose) and can lead to a range of symptoms, including fatigue, increased urinary frequency, and blurry vision. Treatment for diabetes typically involves a combination of lifestyle changes, such as eating a healthy …	F	FALSE	Based on the information provided, the patient was most likely treated with insulin. Insulin is a hormone produced by pancreatic islet cells that helps regulate blood sugar levels in the body. It is typically used to treat patients with diabetes mellitus, a condition in which the body either does not produce enough insulin or does not properly use the insulin it does produce. The fact that the pa…	F	FALSE	: D) Acarbose Explanation: Acarbose is a biguanide which inhibits intestinal alpha-glucosidase, the enzyme that hydrolyzes disaccharides into monosaccharides. Inhibition of this enzyme results in incomplete digestion of starch, thus reducing the absorption of glucose from the intestine. Metformin is a biguanide, which inhibits hepatic gluconeogenesis and increases the action of the hormone insuli…	D	FALSE	Answer: F) Insulin	f	FALSE
8	2			B	Based on the information provided, the best explanation for the variety of phenotypic traits seen in this patient is A) variable expressivity. Variable expressivity refers to the phenomenon in which a particular genetic condition or trait can manifest in different ways among individuals with the same genetic mutation. For example, some individuals with a genetic mutation that causes a particular …	A	FALSE	A) Variable expressivity is the best answer because it explains the wide range of phenotypic traits seen in this patient. Phenylketonuria is an inherited disorder that affects the metabolism of the amino acid phenylalanine. This disorder is caused by mutations in the PAH gene, which provides instructions for making an enzyme called phenylalanine hydroxylase. This enzyme is responsible for convert…	A	FALSE	: C A variable expressivity describes a genetic disorder that is not characterized by a specific, predictable phenotype. This patient may have an inborn error of metabolism affecting one or more of the enzymes in the urea cycle, which is responsible for removing ammonia from the blood. The ammonia is then converted to urea and excreted in the urine. In the case of an enzyme deficiency, the patien…	C	FALSE	Answer: B) Pleiotropy	b	TRUE
9	1			B	It is important to avoid prescribing misoprostol to a pregnant woman because it can cause uterine contractions and potentially lead to miscarriage. Therefore, the correct answer is B) Misoprostol.	B	TRUE	B) Misoprostol is the medication that should be avoided in this patient. Misoprostol is sometimes used off-label for cervix ripening and induction of labor, and should therefore be avoided in a pregnant woman. Pantoprazole, magnesium hydroxide, cimetidine, and sucralfate are all safe options for the treatment of dyspepsia in pregnancy.	B	TRUE	: A) Pantoprazole Pantoprazole is a proton pump inhibitor (PPI) that is used in the treatment of gastric ulcers and gastric reflux. Gastric ulcers are caused by the Helicobacter pylori bacteria, which are responsible for most ulcers in the stomach and duodenum. Gastric reflux is when the stomach contents flow back into the esophagus. This can be caused by a hiatal hernia, abnormalities in the low…	A	FALSE	Answer: B) Misoprostol	b	TRUE
10	2			C	Based on the information provided, the most likely cause of the patient's symptoms is food poisoning from consuming contaminated seafood. Of the options given, Vibrio parahaemolyticus is a type of bacteria that is commonly found in seafood and can cause symptoms similar to those described in the patient. Therefore, the correct answer is C) Vibrio parahaemolyticus. It is important to note that a d…	C	TRUE	Based on the information provided, the most likely cause of the patient's symptoms is Vibrio parahaemolyticus. This is a gram-negative, oxidase-positive rod that can cause food poisoning when ingested through contaminated seafood. The patient's recent consumption of seafood at a restaurant and the fact that other attendees have developed similar symptoms suggest that they may have all been expose…	C	TRUE	A. Campylobacter jejuni is the most common cause of bacterial gastroenteritis in the United States. It is a major cause of bacterial enteritis in the United States, with an estimated 1.3 to 2.5 million cases annually. Campylobacter infection is usually acquired by ingestion of contaminated food or water. Campylobacter has been isolated from water, shellfish, uncooked poultry, unpasteurized milk a…	A	FALSE	Answer: C) Vibrio parahaemolyticus	c	TRUE
11	3			D	The term that best describes the consistency of Alzheimer dementia diagnoses based on clinical symptoms is precision. Precision refers to the degree of agreement among multiple clinicians evaluating the same patient. In this case, the evaluators are blinded to each other's assessments, which means they are not influenced by the others' opinions. This helps to increase the precision of the diagnos…	D	TRUE	In this case, the term that best describes the extent to which the diagnosis of Alzheimer dementia by one physician was replicated by another clinician examining the same patient is "precision". Precision is a measure of how consistently the same result is obtained when the same measurement is repeated multiple times. In this case, the investigator is interested in assessing the consistency of th…	D	TRUE	D. In the assessment of a medical test, the precision of the test is the degree to which the results from repeated measurements of the same test are in agreement. For example, if repeated measurements of a test result yield consistent results, then the test is precise. The other choices are incorrect because they do not measure the consistency of results from repeated measurements of the test. Th…	D	TRUE	E) Sensitivity	e	FALSE
12	4			D	Based on the symptoms described, it is likely that the medication the patient is taking is causing gout, a type of arthritis that is caused by the buildup of uric acid crystals in the joints. The mechanism of action of the medication is likely to be related to the metabolism of uric acid, which is a byproduct of the breakdown of purines, substances that are found in many foods, including meat and…	B	FALSE	B) Inhibition of hepatic HMG-CoA reductase is the most likely mechanism of action of the drug that this patient was taking. Niacin, also known as nicotinic acid, is a lipid-lowering agent that works by inhibiting HMG-CoA reductase, an enzyme that plays a key role in the synthesis of cholesterol in the liver. This leads to a reduction in the production of LDL cholesterol, which can help to lower t…	B	FALSE	C. A) Promotion of hepatic LDL secretion B) Inhibition of hepatic HMG-CoA reductase C) Inhibition of intestinal bile acid absorption D) Inhibition of hepatic VLDL synthesis E) Inhibition of intestinal cholesterol absorption This multiple choice question has been modified from the original. Please answer this multiple choice question: A 45-year-old woman is diagnosed with a small, invasive ductal …	C	FALSE	B) Inhibition of hepatic HMG-CoA reductase	b	FALSE
13	5			E	B) Carbamoyl phosphate synthetase I	B	FALSE	Based on the information given in the question, the correct answer is D) Glucose-6-phosphatase. Glucose-6-phosphatase is an enzyme that is essential for the production of nucleotides in the body. In this case, the presence of hemolysis and Heinz bodies suggests that the patient has G6PD deficiency, which can lead to reduced levels of glucose-6-phosphatase and other enzymes involved in nucleotide …	D	FALSE	B. The correct answer is B. Carbamoyl phosphate synthetase I (CPS-I) is the enzyme that catalyzes the first step in the de novo pathway of pyrimidine synthesis. This enzyme is absolutely required for the de novo synthesis of pyrimidines. The patient was treated with aspirin, and therefore the answer cannot be A. The patient is African American, and therefore the answer cannot be E. The patient ha…	B	FALSE	B) Carbamoyl phosphate synthetase I	b	FALSE
14	3			E	Based on the description provided, the most likely diagnosis is a cystic hygroma. A cystic hygroma is a benign, fluid-filled swelling that typically occurs in the neck. It is often soft and fluctuant, and does not move with swallowing or forced exhalation. It is typically round in shape and has a uniform low echogenicity on ultrasound. Additionally, the patient's sister's history of acute lymphob…	B	FALSE	Based on the information provided, the most likely diagnosis is a thyroglossal duct cyst. This condition is caused by the persistence of a thyroglossal duct, which is a normal part of fetal development that typically disappears before birth. In this case, the duct has not fully disappeared, resulting in a cyst. The swelling is located in a characteristic location for this condition, and ultrasoun…	A	FALSE	: A) Thyroglossal duct cyst. Explanation: The correct answer is A. The thyroid gland descends from the foramen cecum and comes to rest in the midline of the neck. A remnant of the thyroglossal duct (a tract of epithelial remnants of the development of the thyroid gland) remains as a cyst. It is a congenital neck cyst and is the most common neck cyst in young women. The cyst is usually an incident…	A	FALSE	The most likely diagnosis is B) Cystic hygroma. Cystic hygroma is a common congenital lesion that tends to occur in patients with a family history of genetic disorders, such as acute lymphoblastic leukemia in this patient‚Äôs sister. It is characterized by a soft, fluctuant mass that is located in the neck and is typically painless. Ultrasound is used to confirm the diagnosis and to rule out othe…	b	FALSE
15	3			B	B) 11-deoxycorticosterone to corticosterone.	B	TRUE	Based on the symptoms described in the question, the patient is likely deficient in an enzyme that is normally responsible for converting 11-deoxycorticosterone to corticosterone. This type of congenital adrenal hyperplasia is caused by a deficiency in the enzyme 21-hydroxylase, which is responsible for this reaction. Therefore, the correct answer is option B) 11-deoxycorticosterone to corticoste…	B	TRUE	B. This patient has a salt wasting disorder. The salt wasting disorders are caused by a defect in aldosterone biosynthesis. The most common cause of aldosterone biosynthesis is a defect in P450scc catalyzed conversion of cholesterol to pregnenolone. The enzyme is encoded by the CYP11B2 gene. A) Progesterone to 11-deoxycorticosterone Progesterone is synthesized from cholesterol by P450scc. This en…	B	TRUE	Answer: E) Progesterone to 17-hydroxyprogesterone	e	FALSE
16	1			D	Based on the information provided, the most appropriate answer is D) Inhibition of neuraminidase. Influenza, also known as the flu, is a common infection caused by an enveloped orthomyxovirus. Influenza is highly contagious and can be serious, especially in people with chronic medical conditions such as chronic obstructive pulmonary disease (COPD), as in this case. The main symptoms of the flu ar…	D	TRUE	Based on the given information, the most appropriate mechanism of action for treating this patient's infection with an enveloped orthomyxovirus would be inhibition of neuraminidase. This is because influenza viruses, which belong to the family of orthomyxoviruses, rely on their neuraminidase enzyme to infect host cells and spread throughout the body. Inhibiting the activity of this enzyme can pre…	D	TRUE	D. The patient is most likely suffering from an infection with a paramyxovirus (ie, parainfluenza virus). Parainfluenza virus is an enveloped virus, and therefore, the use of a nucleoside analog (eg, acyclovir) or a nonnucleoside analog (eg, foscarnet) would be inappropriate. Acyclovir is used for herpes simplex virus, which is a DNA virus. The patient has symptoms of an upper respiratory infecti…	D	TRUE	activity Answer: D) Inhibition of neuraminidase	d	TRUE
17	1			A	The statistical power of a study is the probability of rejecting the null hypothesis when it is false. In this case, the null hypothesis is that the mean height of the male residents in the town is the same as the national average. The investigator plans to sample 30 male residents and test whether their mean height is significantly different from the national average. The significance level is t…	A	TRUE	The statistical power is the probability of correctly rejecting the null hypothesis, which is the opposite of the probability of a type 2 error. Therefore, the most accurate estimate of the statistical power of the proposed study is $\boxed{0.85}$.	A	TRUE	: B) 0.15 Explanation: We are given the following information: Mean height of adults in this town is about 68 inches with a standard deviation of 0.1 inches. The investigator is testing the claim that the mean height in this town differs significantly from the national average. The national average height is 69 inches with a standard deviation of 0.1 inches. The investigator plans to sample 30 ma…	B	FALSE	A) 0.85	a	TRUE
18	2			F	Based on the information provided, the most likely cause of the patient's condition is infection with round bacteria in clusters, which is represented by answer choice C. The presence of cloudy fluid with a high leukocyte count and a high percentage of neutrophils in the knee joint suggests that there is an infection present. The Gram stain does not show any organisms, but the description of the …	C	FALSE	Based on the information provided, it is most likely that this patient has an infection in the left knee joint. The presence of a high leukocyte count and neutrophils in the synovial fluid, as well as the tender and warm knee joint, suggest that the swelling and pain are caused by an infection. The Gram stain of the synovial fluid not showing any organisms does not rule out the possibility of an …	C	FALSE	A. This patient is suffering from rheumatoid arthritis. The most common cause of rheumatoid arthritis is production of autoantibodies against Fc portion of IgG. Please answer this multiple choice question: A 27-year-old man comes to the physician because of a 2-day history of high fever, malaise, and painful swelling of his left knee. He has been taking penicillin for 2 weeks for a sore throat. H…	A	FALSE	Answer: A) Production of autoantibodies against Fc portion of IgG	a	FALSE
19	3			E	Based on the information provided, it is likely that the patient's symptoms are caused by obstruction of the cerebral aqueduct, which is part of the ventricular system. The cerebral aqueduct is a narrow channel that connects the third and fourth ventricles and is located in the diencephalon, the area of the brain that is mentioned as being affected in the MRI results. Obstruction of the cerebral …	B	FALSE	Based on the given information, the patient's symptoms are most likely to be caused by obstruction of the cerebral aqueduct. This is because the cerebral aqueduct is located in the diencephalon, the structure that is showing scarring in the MRI of the brain, and its obstruction can cause noncommunicating hydrocephalus, which is indicated by the presence of ventriculomegaly and increased intracran…	B	FALSE	B. The central canal is a narrow, tubular structure that is formed by the roof of the third ventricle and the floor of the fourth ventricle. It connects the third and fourth ventricles. The cerebral aqueduct is a narrow, tubular structure that connects the third ventricle to the fourth ventricle. The lateral aperture is an opening in the floor of the third ventricle that allows the passage of cer…	B	FALSE	Answer: B) Cerebral aqueduct	b	FALSE
20	4			C	C) Enforcing proper hand-washing for food handlers is the most likely measure to have prevented the patient's symptoms. This is because the enterotoxin produced by the gram-positive, coagulase-positive coccus is likely from a foodborne illness, and one of the main ways that these illnesses are spread is through contaminated hands. By ensuring that food handlers wash their hands properly, the risk…	C	TRUE	C) Enforce proper hand-washing for food handlers is the most likely measure that would have prevented this patient's current symptoms. Food poisoning is often caused by consuming foods that have been contaminated with bacteria or toxins, and proper hand-washing is one of the best ways to prevent this type of contamination from occurring. By ensuring that food handlers wash their hands properly, w…	C	TRUE	C. This patient is suffering from an outbreak of Bacillus cereus food poisoning. This organism produces a heat-stable toxin that causes abdominal cramping, nausea, and diarrhea. The toxin is not destroyed by cooking, freezing, or drying. The toxin is inactivated by thorough cooking, however. Bacillus cereus food poisoning is common in the summer and early fall. Foods that are most often implicate…	C	TRUE	and fruits The correct answer is C) Enforce proper hand-washing for food handlers. Hand-washing is one of the most important measures for preventing foodborne illnesses. Proper hand-washing can help prevent the spread of bacteria and other pathogens that can cause foodborne illnesses.		FALSE
21	4			B	A) Lysosomal galactocerebrosidase The most likely cause of the patient's symptoms is a deficiency in lysosomal galactocerebrosidase. This enzyme deficiency leads to the accumulation of fatty acids with 22 or more carbons, which can cause the symptoms described in the case. The patient's family history of similar symptoms and the presence of hyperpigmented mucosa and skin on physical examination f…	A	FALSE	Based on the given information, the most likely cause of the patient's symptoms is lysosomal galactocerebrosidase deficiency, also known as adrenoleukodystrophy. This condition is an X-linked recessive disorder that affects the central nervous system, adrenal gland, and testes. It is characterized by the accumulation of very long chain fatty acids (VLCFAs) in the tissues, which can lead to neurol…	A	FALSE	D; Mitochondrial trifunctional protein The patient is suffering from a subtype of MELAS syndrome (mitochondrial encephalopathy, lactic acidosis, and stroke-like episodes) called LHON (Leber's hereditary optic neuropathy). This syndrome is associated with a mutation in the mitochondrial gene for the mitochondrial trifunctional protein, which is essential for oxidative phosphorylation. The answer s…	D	FALSE	Answer: A) Lysosomal galactocerebrosidase	a	FALSE
22	4			C	The correct answer is D) Decreased polymerization of β-tubulin. Carfilzomib is a proteasome inhibitor, which means it blocks the action of proteasomes, the protein complexes that degrade unneeded or damaged proteins within cells. One of the proteins that proteasomes degrade is β-tubulin, a component of the microtubules that make up the cell's cytoskeleton. By blocking proteasome activity, carfilz…	D	FALSE	The correct answer is D) Decreased polymerization of β-tubulin. Carfilzomib is a proteasome inhibitor, which means it blocks the function of proteasomes. Proteasomes are responsible for degrading proteins and processing antigens into peptide fragments that are delivered to MHC I molecules for presentation to the immune system. By inhibiting proteasome function, carfilzomib likely decreases antige…	D	FALSE	: B Cytokines and growth factors associated with lymphocyte proliferation and differentiation are interleukin 2, interleukin 3, interleukin 4, interleukin 7, interleukin 10, interleukin 12, interleukin 15, interleukin 18, interleukin 21, granulocyte colony-stimulating factor, granulocyte-macrophage colony-stimulating factor, and stem cell factor. The correct answer is carfilzomib, which is a prod…	B	FALSE	Answer: B) Increased transition from the G2 phase to the M phase of the cell cycle	b	FALSE
23	5			E	Based on the given information, the most appropriate pharmacotherapy for this patient's condition would likely be B) Amphotericin B and itraconazole. The patient has symptoms consistent with tuberculosis (TB), which is often seen in patients with AIDS due to their weakened immune systems. The presence of acid-fast organisms in the blood culture and the positive PPD skin test support the diagnosis…	B	FALSE	Based on the information provided, the most appropriate pharmacotherapy for this patient's condition would likely be Amphotericin B and itraconazole (choice B). Mycobacterium avium complex (MAC) infection is a common opportunistic infection in individuals with AIDS, and it can present with symptoms such as fever, nonproductive cough, malaise, and weight loss. The patient's low CD4+ T-lymphocyte c…	B	FALSE	D) Erythromycin. The patient has a cavitary pulmonary lesion, which is a classic presentation of tuberculosis. In addition, the patient has a positive tuberculin skin test, which is also a classic presentation of tuberculosis. The patient needs antituberculous therapy. The regimen of choice is a combination of rifampin, isoniazid, and ethambutol. Voriconazole is an antifungal drug used to treat i…	D	FALSE	The most appropriate pharmacotherapy for this patient's condition is B) Amphotericin B and itraconazole. This combination is the standard of care for treatment of tuberculosis in HIV-positive patients.	b	FALSE
24	2			A	Based on the given information, it is likely that the patient has a mass in the right foramen rotundum, which is a bony opening in the skull that allows passage of nerves and blood vessels. This mass is causing headaches and fatigue, as well as weight loss. The most likely finding on further evaluation would be decreased sensation over the cheekbone, nasolabial fold, and the upper lip, as these s…	A	TRUE	ased on the information provided, it is most likely that the patient has a hyperintense mass that is affecting the right foramen rotundum. This mass could be causing a range of symptoms, including headaches, fatigue, and weight loss. The foramen rotundum is a small opening in the skull through which the maxillary nerve passes. The maxillary nerve is responsible for providing sensory information t…	A	TRUE	C. The masseter muscle is innervated by the trigeminal nerve (CN V). The other muscles listed are innervated by the facial nerve (CN VII). The trigeminal nerve (CN V) arises from two roots: the ophthalmic branch (V1) and the maxillary branch (V2). V1 innervates the forehead, scalp, and eyelids. V2 innervates the lower face and teeth. CN VII (the facial nerve) arises from two roots: the vestibuloc…	C	FALSE	Answer: A) Decreased sensation over the cheekbone, nasolabial fold, and the upper lip	a	TRUE
25	1			A	The most appropriate statement by the physician to begin the interview with the patient's wife would be: "We should talk about how we can manage his symptoms with additional chemotherapy." This statement acknowledges the patient's condition and provides an opportunity for the physician to discuss treatment options and provide support to the patient and his wife. It also allows the physician to as…	C	FALSE	No attending tip	No attending Tip	FALSE	E. The physician should begin the interview with the patient's wife by asking her why she thinks her husband has not discussed his medical condition with her. This allows the patient to initiate the discussion of her concerns and to express her feelings about his illness and prognosis. The physician should then ask how she is coping with the situation, how she would like the physician to approach…	E	FALSE	A) "What is your understanding of your husband's current condition?"	a	TRUE
26	2			B	Based on the information provided, it is most likely that the patient's rash is caused by inflammation of the hair follicles, which is indicated by the presence of erythematous, excoriated papules and pustules on the trunk and upper thighs. These symptoms suggest that the patient may have a condition known as folliculitis, which is an infection or inflammation of the hair follicles. The fact that…	B	TRUE	Based on the information provided, it seems likely that the patient has developed a rash due to an infection caused by Pseudomonas aeruginosa. This type of infection typically affects the hair follicles, so the answer is B) Hair follicles. It is possible that the infection could also affect the sebaceous glands (C), but since the rash is specifically described as occurring on the trunk and upper …	B	TRUE	: A Explanation: The correct answer is A. The patient's symptoms are consistent with a severe sunburn. The result of excessive exposure to ultraviolet (UV) light, sunburn is an inflammatory reaction of the superficial epidermis. The UV light causes damage to the DNA in the epidermal cells, which leads to cell death and the release of inflammatory mediators, such as histamine and prostaglandins. T…	A	FALSE	Answer: B) Hair follicles	b	TRUE
27	2			E	The correct answer is E) Hydrogen bonds. The α-helix is a common secondary structure of proteins, in which the polypeptide chain is coiled into a helical shape with the peptide bonds forming a helix. This structure is stabilized by hydrogen bonds between the amide groups of the peptide bonds. These hydrogen bonds form between the carbonyl oxygen atom of one amino acid and the nitrogen atom of the…	E	TRUE	The most likely answer is hydrogen bonds. α-helices are a common secondary protein structure, and are stabilized by hydrogen bonds between the peptide bonds in the backbone of the protein. These hydrogen bonds form between the nitrogen atom of one peptide bond and the carbonyl oxygen of the next peptide bond, allowing the protein to adopt a helical conformation. While other forces, such as hydrop…	E	TRUE	C. The amino-terminal region of the Huntingtin protein is rich in hydrophilic amino acids. Hydrophobic interactions are interactions between non-polar atoms or groups. The amino-terminal region is rich in polar, charged, and aromatic amino acids. Peptide bonds are formed by amide groups between the carbon of the carboxyl group of one amino acid and the nitrogen of the amino group of the next. Dis…	C	FALSE	Answer: E) Hydrogen bonds	e	TRUE
28	4			B	C) Increased exposure of nuclear localization signal	C	FALSE	The experimental group of rats on a high-lipid diet shows higher insulin resistance (i.e., decreased response of serum glucose after receiving insulin) when compared to the control group. This suggests that the high-lipid diet may be contributing to the development of type 2 diabetes. In type 2 diabetes, insulin resistance is a common characteristic, and it occurs when cells in the body become re…	E	FALSE	C. Please answer this multiple choice question: A researcher is studying the effect of acute exercise on glucose metabolism in Wistar rats. Two months after initiation of the experiment, the rats in both groups are injected with insulin and serum glucose measurements are obtained. Compared to the control group, the exercise group has a significantly higher average serum glucose after receiving in…	C	FALSE	F) Increased activity of glycogen synthase kinase 3	f	FALSE
29	2			B	Based on the symptoms described, the patient may have a staphylococcal infection, which is caused by gram-positive, coagulase-positive cocci in clusters. These bacteria can produce a virulence factor called Panton-Valentine leukocidin (PVL), which can destroy immunoglobulin A (IgA) and other types of leukocytes. Therefore, the most likely answer is option D, which states that the virulence factor…	D	FALSE	A) Degradation of membranous phospholipids is the most likely virulence factor produced by the causal organism of the patient's symptoms. Staphylococcus aureus produces several toxins, including the toxic shock syndrome toxin-1 (TSST-1), which is a superantigen that can cause excessive activation of the immune system. One of the ways TSST-1 causes harm is by degrading membranous phospholipids, le…	A	FALSE	B. The virulence factors of Streptococcus pyogenes include the M protein and the hemolysin-associated proteinase. The M protein binds to the Fc domain of IgG, leading to the activation of the complement cascade. The hemolysin-associated proteinase is responsible for the degradation of the phospholipids on the surface of host cells, leading to the release of lysosomal enzymes. A is incorrect. The …	B	TRUE	B) Binding of Fc domain of immunoglobulin G	b	TRUE
30	3			F	Based on the symptoms and physical examination findings described in the scenario, the most likely diagnosis is deep vein thrombosis (DVT). DVT is a condition in which a blood clot forms in a vein deep within the body, often in the legs. It can cause symptoms such as pain, swelling, and redness in the affected area. Duplex ultrasound, which uses sound waves to create images of the veins, can be u…	A	FALSE	Based on the information provided, the most likely diagnosis is superficial thrombophlebitis. This condition is characterized by inflammation and blood clot formation in the superficial veins of the leg. The symptoms described in the question, such as swelling and tenderness, are consistent with this diagnosis. Trousseau syndrome is a variant of this condition, in which blood clots can recur at d…	F	TRUE	B. Erysipelas is a superficial bacterial infection of the skin. The most common source of infection is Streptococcus pyogenes. It is characterized by inflammation, tenderness, and swelling, with a characteristic violaceous erythematous rash, usually on the face or extremities. It can also occur on the trunk or neck. Erysipelas is a superficial bacterial infection of the skin. The most common sour…	B	FALSE	The most likely diagnosis is Deep Vein Thrombosis (DVT).	a	FALSE
31	3			E	The correct answer is B) Thoracic duct. The presence of an opening snap and late diastolic rumble on cardiac examination indicates the presence of mitral stenosis, which can cause compression of the thoracic duct, the largest lymphatic vessel in the body.	B	FALSE	Based on the information provided in the question, the patient's left atrium is dilated, which puts adjacent structures at risk for compression. The correct answer is D) Hemiazygos vein. The hemiazygos vein is a vein located in the posterior mediastinum that carries blood from the lower half of the body to the superior vena cava. In patients with chronic untreated mitral stenosis, the dilated lef…	D	FALSE	E. The left hemiazygos vein, which drains the superior vena cava and the inferior and superior left pulmonary veins, is the most commonly compressed vein. The most common causes of compression are pulmonary hypertension, mediastinal tumors, and mediastinal fibrosis. The patient‚Äôs history of joint pain with fever in childhood is most consistent with rheumatic fever, which is caused by the same b…	E	TRUE	Answer: D) Hemiazygos vein	d	FALSE
32	3			E	It is most likely that the patient's glucosuria is caused by increased glomerular filtration rate (Option E). During pregnancy, the glomerular filtration rate increases to meet the increased demands of the growing fetus. This can lead to mild glucosuria, which is the presence of glucose in the urine. It is also possible that the patient's mild glucosuria is caused by decreased insulin sensitivity…	E	TRUE	The most likely explanation for this patient's glucosuria is increased glomerular filtration rate. Pregnancy typically leads to an increase in the glomerular filtration rate, which can result in mild glucosuria. This increase in glomerular filtration rate is a physiological change that occurs in response to the hormonal changes of pregnancy and is not typically associated with any underlying medi…	E	TRUE	: A. Decreased insulin production This is the most likely answer. The patient has increased glucosuria, so this suggests that her body is not able to remove glucose from the blood as effectively as it should. This is consistent with decreased insulin production. Pregnancy is associated with increased insulin sensitivity. Decreased insulin sensitivity is not consistent with increased glucosuria. D…	A	FALSE	Answer: C) Increased glomerular filtration barrier permeability	c	FALSE
33	2			B	Based on the description provided, it appears that the muscle that was injured is the peroneus tertius muscle, which aids in foot eversion (turning the sole of the foot outward). Therefore, the correct answer is option B) Eversion.	B	TRUE	Based on the information provided, it sounds like the muscle that was affected in this case is the peroneus longus, which aids in eversion of the foot. This means that the correct answer is B) Eversion. The superficial peroneal nerve innervates this muscle, so an injury to this nerve could impair its function.	B	TRUE	: C) Dorsiflexion The anterior talofibular ligament is the most frequently injured ligament of the ankle joint. According to a study published in the Journal of Orthopaedic and Sports Physical Therapy, the anterior talofibular ligament is injured in approximately 10% of all ankle sprains. The anterior talofibular ligament is injured most frequently in association with inversion injuries and has a…	C	FALSE	Answer: B) Eversion	b	TRUE
34	3			C	Based on the information provided, the most appropriate treatment for this patient's condition would likely be carbamazepine. This medication is commonly used to treat generalized tonic-clonic seizures, which are the type of seizure described in the scenario. It is important to note that the decision regarding the most appropriate treatment for a seizure disorder should be made by a medical profe…	A	FALSE	Based on the information provided, the most appropriate treatment for this patient's condition is valproate (option C). Valproate is a commonly used medication for treating juvenile myoclonic epilepsy. It is effective at reducing the frequency and severity of seizures in most people with this condition. Other medications, such as carbamazepine (option A), tiagabine (option B), and ethosuximide (o…	C	TRUE	D This is a classic case of ‚Äúphotosensitive epilepsy‚Äù, which is a rare type of epilepsy that is caused by a sensitivity to light. Photosensitive epilepsy is most often associated with visual stimuli such as flashing lights, but can also be triggered by other stimuli. The boy did not lose consciousness during these jerky movements, so they are not a seizure. The jerky movements are most likely…	D	FALSE	The most appropriate treatment for this patient's condition is Valproate. Valproate is an anticonvulsant drug used to treat certain types of seizures, including tonic-clonic seizures. It is also used to treat absence seizures, which are the recurrent episodes of jerky movements of the fingers and arms that the patient has been experiencing.	c	TRUE
35	3			A	Based on the information given, it is most likely that the process of bone matrix synthesis would be impaired as a result of the enzyme that inhibits the formation of hydrogen and disulfide bonds between collagen alpha-chains. This is because collagen is a major component of bone matrix, and the inhibition of hydrogen and disulfide bonds between collagen alpha-chains would likely weaken the struc…	A	TRUE	Inhibition of disulfide bonds would impair the formation of the triple helix structure of collagen. This is because disulfide bonds are critical for maintaining the structural integrity of collagen, and without them, the triple helix structure would be destabilized. Since the triple helix structure is essential for the proper function of collagen, any process that relies on the structural integri…	A	TRUE	D. Ligament relaxation is dependent on the strength of the internal elastic lamina. The internal elastic lamina is formed by the cross-linking of collagen fibrils in the extracellular matrix. The enzyme that inhibits cross-linking of collagen fibrils (disulfide bond formation) would therefore impair ligament relaxation. Bone matrix synthesis would be impaired if the enzyme inhibited the formation…	D	FALSE	Answer: D) Internal elastic lamina formation	d	FALSE
36	2			A	Based on the symptoms described, it is likely that the biopsy specimen of this patient's lungs would show evidence of an infection caused by a fungus. In particular, the red rash on the lower legs and the diffuse inspiratory crackles heard on examination are consistent with a condition known as coccidioidomycosis, which is caused by the fungus Coccidioides. This fungus typically causes spherules …	A	TRUE	Based on the patient's symptoms and recent travel history, it is likely that the biopsy specimen of this patient's lungs would show spherules filled with endospores, as this is a common characteristic of Coccidioides infections. Spherules are small, spherical structures that contain endospores, which are the infectious agents of the fungus. This option (A) is the most likely answer based on the i…	A	TRUE	: E The correct answer is E. The patient most likely has coccidioidomycosis, caused by Coccidioides immitis, a soil-dwelling fungus that grows in warm, arid regions. The infection is more common in the southwestern part of the United States. Inhalation of the arthrospores causes pulmonary coccidioidomycosis. The infection can be complicated by dissemination to a variety of other organs. The organ…	E	FALSE	Answer: D) Oval, budding yeast with pseudohyphae	d	FALSE
37	4			B	Based on the symptoms and clinical findings described in the question, the most likely diagnosis for this patient is a deficiency in the enzyme that breaks down fatty acids and amino acids (also known as fatty acid and amino acid metabolism disorders). This enzyme deficiency can be caused by a mutation in the GAA gene, which is responsible for producing the enzyme that breaks down fatty acids and…	A	FALSE	Based on the given information, the most likely finding in further evaluation of this patient would be post-prandial lipid-laden enterocytes. Abetalipoproteinemia is a condition characterized by poor absorption of fat and fat-soluble vitamins, resulting in malabsorption, diarrhea, and abnormalities in red blood cells. One of the diagnostic criteria for this condition is the presence of post-prand…	B	TRUE	C. This question is testing your knowledge of the classic presentation of celiac disease. The classic presentation of celiac disease is a child with a low-fat diet who presents with gastroenteritis and is found to have iron deficiency anemia. The classic presentation is a child who presents with dysphagia, weight loss, and diarrhea. The patient presented here has a red blood cell inclusions calle…	C	FALSE	in the calves Answer: C) Sweat chloride levels > 60 mmol/L	c	FALSE
38	1			D	Based on the information provided, it is likely that the patient has phenylketonuria (PKU), a condition in which the body is unable to process the amino acid phenylalanine properly. This can lead to elevated levels of phenylacetate in the urine, as well as intellectual disability and other neurological problems. As a result, the amino acid that is most likely nutritionally essential for this pati…	A	FALSE	Based on the information provided, the most likely essential amino acid for this patient because of his underlying condition is Phenylalanine (Option A). Phenylketonuria (PKU) is a rare genetic disorder that prevents the body from properly breaking down the amino acid phenylalanine. If left untreated, PKU can lead to severe intellectual disability, as well as other health problems. As a result, i…	A	FALSE	A: Phenylalanine. The boy's elevated phenylacetate level (a metabolite of phenylalanine) indicates that he has a deficiency of phenylalanine hydroxylase, an enzyme that converts phenylalanine to tyrosine. This enzyme is encoded by the PAH gene. Since this boy is unable to convert phenylalanine to tyrosine, he will require a diet with a higher level of phenylalanine. Phenylalanine hydroxylase defi…	A	FALSE	Answer: A) Phenylalanine	a	FALSE
39	3			C	Based on the given symptoms, it is most likely that this patient has thickened, waxy skin and firm white nodules on the fingertips, which is a common finding in patients with scleroderma. Scleroderma is a chronic autoimmune disorder that involves the abnormal growth of connective tissue and can affect the skin and internal organs. The thickened, waxy skin and firm nodules on the fingertips are ch…	A	FALSE	Based on the information provided, the most likely finding in this patient is C) Telangiectasia. Systemic sclerosis, also known as scleroderma, is a chronic autoimmune disorder that affects the skin and internal organs. One of the clinical features of limited cutaneous systemic sclerosis (lcSSc) is the presence of telangiectasia, which are small dilated blood vessels on the skin. The other option…	C	TRUE	A) Serositis Serositis refers to inflammation of the serous membranes. The serous membranes are the membranes lining hollow spaces, including the pericardium, pleura, peritoneum, and pericardial sac. Serositis is most often caused by infection or autoimmune disease. In this case the patient has a pericardial effusion, the most common form of serositis. Pericardial effusions are most often caused …	A	FALSE	Answer: C) Telangiectasia	c	TRUE
40	4			E	Based on the information provided, the most likely explanation for the patient's laboratory changes is defective mitochondrial oxygen utilization, represented by option (D). The symptoms described, such as shortness of breath and dizziness, as well as the findings on examination, such as crackles in the lungs and an S3 gallop, suggest that the patient is experiencing acute heart failure. The incr…	D	FALSE	The most likely explanation for this patient's laboratory changes is C) increased activity of HMG-CoA lyase. This is because the patient has ST-segment elevation on ECG, which is a classic sign of acute myocardial infarction. This can lead to decreased cardiac output and impaired tissue oxygenation, leading to anaerobic metabolism and lactic acid accumulation. Increased activity of HMG-CoA lyase,…	C	FALSE	E. This question is a good example of the importance of understanding the basic mechanisms of acid-base physiology before trying to answer some of the questions on the USMLE Step 2. The question stem states that the patient has an acidosis with a very high anion gap. The question also states that the patient has a lactic acidosis and a high anion gap. One of the main causes of a high anion gap ac…	E	TRUE	and FADH2 Answer: D) Defective mitochondrial oxygen utilization	d	FALSE
41	5			F	The most likely underlying cause of the patient's findings is decreased UDP-glucuronyl transferase activity. Cholelithiasis, or gallstones, commonly occurs when there is an imbalance in the composition of bile, which can be caused by decreased UDP-glucuronyl transferase activity. This enzyme plays a key role in the metabolism of bilirubin, and a deficiency in this enzyme can lead to an accumulati…	B	FALSE	Based on the given information, the most likely underlying cause of the patient's symptoms is cholelithiasis, or the presence of gallstones. This is indicated by the ultrasonography showing cholelithiasis and marked dilation of the biliary duct. Gallstones are often associated with the formation of brown pigment stones, which is consistent with the findings of the ERCP showing pus and multiple br…	A	FALSE	A. This patient has primary biliary cirrhosis, a chronic autoimmune disease of the liver. The clinical features include progressive jaundice, pruritus, and fatigue. The hallmark of the disease is the presence of small, hard, calcified, brown concrements found in the bile ducts. These concrements are due to the precipitation of bile salts from the biliary ducts. The disease ultimately results in c…	A	FALSE	Answer: B) Decreased UDP-glucuronyl transferase activity	b	FALSE
42	2			E	Based on the given information, it is likely that the antineoplastic drug responsible for the patient's current condition is a topoisomerase II inhibitor. This type of drug interferes with the activity of an enzyme called topoisomerase II, which is essential for the replication of DNA in cancer cells. This can cause DNA damage and ultimately lead to cell death. The symptoms described in the quest…	C	FALSE	Based on the given information, the patient's current condition is most likely caused by a monoclonal antibody against CD20, which is one of the mechanisms of action of the drug alemtuzumab. Alemtuzumab is known to increase the risk of progressive multifocal leukoencephalopathy (PML), which is consistent with the patient's symptoms and MRI findings. The other options are not known to cause this c…	E	TRUE	A. This patient has signs and symptoms consistent with a neurologic complication of treatment with a topoisomerase II inhibitor. The most common neurologic complication is peripheral neuropathy, which is usually symmetric and nonspecific. The most common finding on examination is paresthesias. Other findings include decreased vibratory sensation, loss of position sense, and loss of deep tendon re…	A	FALSE	Answer: C) Topoisomerase II inhibitor	c	FALSE
43	3			B	Based on the information provided, it is likely that the patient has suffered a subarachnoid hemorrhage, which is a type of stroke caused by bleeding in the space between the arachnoid and pia mater of the brain. The symptoms described, such as sudden-onset headache and neck stiffness, are consistent with this condition. Treatment with nimodipine is most likely to have prevented the patient's cur…	B	TRUE	Based on the information provided, the patient has signs of vasospasm after a subarachnoid hemorrhage. This is most likely to have been prevented by treatment with nimodipine (Option B), which is a calcium channel blocker that is commonly used to prevent and treat vasospasm after a subarachnoid hemorrhage. Enalapril (Option A) is an angiotensin-converting enzyme inhibitor that is used to treat hi…	B	TRUE	C. The correct answer is C. The patient's symptoms are caused by vasospasm of the vertebrobasilar system. This condition is treated with fresh frozen plasma and is a contraindication to the use of aspirin. Aspirin can cause bleeding in the brain and will not help in the treatment of vasospasm. Enalapril is an angiotensin-converting enzyme (ACE) inhibitor used to treat hypertension and congestive …	C	FALSE	Answer: B) Nimodipine	b	TRUE
44	4			C	Based on the information provided, it is likely that the patient's adrenal condition was associated with muscle weakness (option C). The lenticulostriate arteries are small arteries that supply blood to the brain, and a hemorrhage in these arteries can cause symptoms such as confusion, headache, and numbness. The presence of bilateral hyperplasia of the adrenal glands, limited to the zona glomeru…	C	TRUE	Based on the information provided, the patient's bilateral zona glomerulosa hyperplasia is most likely associated with muscle weakness. Primary hyperaldosteronism, also known as Conn syndrome, can cause potassium deficiency, which can lead to muscle weakness.	C	TRUE	E: Peripheral edema This question is based on the following case: A 58-year-old woman is brought to the emergency department 30 minutes after developing acute confusion, severe headache, and vomiting. Physical examination shows left-sided numbness. A CT scan of her head shows a large intraparenchymal hemorrhage. Despite appropriate treatment, the patient dies. Autopsy shows multiple small aneurys…	E	FALSE	B) Abdominal striae	b	FALSE
45	2			F	Based on the symptoms and ECG findings described in the question, the most likely diagnosis is cardiac tamponade. Cardiac tamponade is a life-threatening condition in which fluid builds up in the space between the heart and the sac surrounding the heart (the pericardium), leading to compression of the heart and impaired function. Symptoms of cardiac tamponade may include shortness of breath, ches…	F	TRUE	Based on the symptoms and examination findings described in the question, the most likely diagnosis is cardiac tamponade. This condition is characterized by the accumulation of fluid in the pericardial space, the sac that surrounds the heart. This fluid accumulation can cause a number of symptoms, including shortness of breath, chest pain, and difficulty breathing. The ECG findings described in t…	F	TRUE	E) Infective endocarditis. Post-infarction fibrinous pericarditis is a post-myocardial infarction syndrome that occurs in the first six weeks after an acute myocardial infarction. The most common cause of death is cardiac tamponade. It is characterized by fever, hypotension, and a pericardial rub. The cause is not known. Kawasaki disease is a systemic vasculitis of unknown cause that primarily af…	E	FALSE	F) Cardiac tamponade	f	TRUE
46	1			D	Based on the information provided, the most likely predisposing factor for the patient's condition is alcohol use disorder. The MRI findings of atrophy of the anterior thalami and small mammillary bodies are consistent with alcohol-related brain damage. The patient's constricted affect and lack of insight into his condition also suggest alcohol-related neurocognitive impairment. Intravenous heroi…	D	TRUE	Based on the given information, the most likely predisposing factor for the patient's condition is alcohol use disorder. Korsakoff syndrome is a type of brain damage that is commonly caused by chronic alcohol abuse. This is supported by the presence of atrophic lesions in the anterior thalami and small mammillary bodies, which are commonly seen in people with alcohol-related brain damage. The pat…	D	TRUE	D. This man has Korsakoff syndrome, which is caused by thiamine deficiency. This is a common cause of Wernicke's encephalopathy, which is characterized by confusion, ataxia, and nystagmus. The syndrome is usually caused by alcohol abuse, but it can also be seen in patients with chronic malnutrition and in those with gastric bypass surgery. The disorder is diagnosed by documenting the presence of …	D	TRUE	F) Head trauma G) Vitamin B12 deficiency H) HIV infection I) Genetic mutation J) Chronic stress I) Genetic mutation	f	FALSE
47	3			A	The most likely diagnosis based on the patient's symptoms and laboratory findings is cholecystitis, or inflammation of the gallbladder. The presence of scleral icterus, elevated liver enzymes (AST, ALT, alkaline phosphatase, and γ-glutamyltransferase), and diffuse tenderness in the upper abdomen are all consistent with this diagnosis. Ultrasonography is likely to show a stone located in the gallb…	D	FALSE	Based on the given information, the ultrasonography is most likely to show a stone located in the common bile duct. This is because the patient presents with signs of extrahepatic cholestasis, which is a condition that occurs when a stone blocks the flow of bile from the liver to the small intestine. The common bile duct is the structure that carries bile from the liver and gallbladder to the sma…	A	TRUE	B Bilirubin is a breakdown product of red blood cells. AST, ALT, ALP are liver enzymes. Œ≥-Glutamyltransferase is a liver enzyme. Ultrasonography is the best way to locate a stone. 5. A 48-year-old man has hemoptysis. The chest radiograph shows a lesion in the right lower lobe of the lung. Which of the following is the most likely cause of this lesion? A) Amyloidosis B) Asbestosis C) Berylliosis …	B	FALSE	Answer: B) Common hepatic duct	b	FALSE
48	3			C	Based on the information provided, it is most likely that the process impaired in this patient is the conversion of glycine and succinyl-CoA to aminolevulinic acid. This is indicated by the pale conjunctivae and basophilic stippling on the peripheral blood smear, which are symptoms of a deficiency in heme synthesis. Heme is an essential component of hemoglobin, the protein in red blood cells that…	F	FALSE	Based on the given information, the most likely impaired process in this patient is the conversion of aminolevulinic acid to porphobilinogen, which is the correct answer choice C. This is because lead toxicity can interfere with the production of heme, a crucial component of hemoglobin, which can lead to anemia. The conversion of aminolevulinic acid to porphobilinogen is a key step in the synthes…	C	TRUE	B. The process of porphyrin synthesis is blocked at the level of hydroxymethylbilane. This molecule is the precursor of both heme and chlorophyll. In this case, red blood cells are small, pale, and microcytic (low MCV), suggesting that the bone marrow is not making enough red blood cells. The white blood cells (WBC) will be low as a result of the decreased red blood cells. The process of porphyri…	B	FALSE	Answer: E) Conversion of uroporphyrinogen III to coproporphyrinogen III	e	FALSE
49	3			C	Based on the symptoms described in the question (severe headache, nausea, vomiting, fever, myalgias, and sore throat), the most likely cause of this patient's symptoms is bacterial meningitis (option D). It is worth noting that the patient's examination shows bilateral optic disc swelling, which is a common symptom of meningitis. Additionally, the patient's low serum glucose level and abnormal li…	D	FALSE	Based on the information provided, the most likely cause of the patient's symptoms is bacterial meningitis. Meningitis is an infection of the membranes surrounding the brain and spinal cord, and can cause symptoms such as severe headache, nausea, vomiting, and fever. Bilateral optic disc swelling is a common sign of meningitis, and the patient's history of flu-like symptoms followed by resolution…	D	FALSE	A. Autoimmune destruction of beta cells. The first paragraph of the case description states that the patient had a sore throat for several days last week. Throat infections may be due to group A beta-hemolytic streptococci, which are often associated with acute destructive panacinar emphysema (ADPE). ADPE is an acute, self-limited form of necrotizing pneumonia associated with an interstitial pneu…	A	FALSE	Answer: D) Bacterial meningitis	d	FALSE
50	2			D	Based on the information provided, the most likely cause of the patient's anemia is fragmentation of erythrocytes, also known as schistocytosis. This condition is characterized by the presence of abnormal, fragmented red blood cells in the blood, as seen on the peripheral blood smear. It can be caused by a variety of conditions, including mechanical trauma to the erythrocytes, as may occur in pat…	D	TRUE	Based on the information provided, the most likely cause of this patient's anemia is hemolytic anemia. Hemolytic anemia is a type of anemia that occurs when red blood cells are destroyed faster than they can be replaced. This can be due to a variety of causes, including autoimmune destruction of erythrocytes, erythrocyte membrane fragility, and fragmentation of erythrocytes. The presence of schis…	C	FALSE	A. Autoimmune hemolytic anemia is characterized by increased levels of circulating autoantibodies against red blood cells, resulting in red blood cell lysis. Gastrointestinal bleeding can cause anemia, although it is usually a chronic process involving iron deficiency. Autoimmune destruction of erythrocytes is the cause of paroxysmal nocturnal hemoglobinuria. Erythrocyte membrane fragility is the…	A	FALSE	B) Autoimmune destruction of erythrocytes	b	FALSE
51	2			A	Based on the information provided, it is most likely that the analysis of the pleural fluid would show high levels of adenosine deaminase (Option C). Adenosine deaminase is an enzyme that is present in high levels in patients with certain types of infections or inflammatory conditions, such as tuberculosis or rheumatoid arthritis. A high level of adenosine deaminase in the pleural fluid can indic…	C	FALSE	Based on the information provided, the most likely result of further analysis of the pleural fluid in this case would be high triglycerides. Chylothorax is a condition in which lymphatic fluid containing high levels of triglycerides leaks into the pleural space, causing a pleural effusion. This can be caused by injury to the thoracic duct, which is the main vessel that carries lymphatic fluid con…	A	TRUE	D. Pleural effusions are defined as serous or serosanguinous fluid in the pleural space. Pleural fluid is composed of water, electrolytes, proteins, and lipids. Pleural fluid is normally clear and colorless but in certain conditions, it can become cloudy and milky white. Pleural fluid that remains milky white after centrifugation is called a transudate. Transudates are usually caused by increased…	D	FALSE	C) High adenosine deaminase	c	FALSE
52	3			C	The correct answer is A) Transportation of bacterial peptides to regional lymph nodes. In this scenario, the patient likely has tuberculosis, which is caused by the bacterium Mycobacterium tuberculosis. The first step in the immunologic response to this bacterium is the transportation of bacterial peptides, or small pieces of bacterial proteins, to regional lymph nodes. This transportation occurs…	A	FALSE	Based on the information provided, it is likely that replication of bacteria within alveolar macrophages occurred first in this patient. This is because primary tuberculosis infection typically begins when a person inhales airborne droplets containing the bacteria that cause tuberculosis (Mycobacterium tuberculosis), which are then taken up by alveolar macrophages in the lungs. The bacteria can t…	C	TRUE	F. The correct answer is F. The correct answer is F. The correct answer is F. The correct answer is F. The correct answer is F. The correct answer is F. The correct answer is F. The correct answer is F. The correct answer is F. The correct answer is F. The correct answer is F. The correct answer is F. The correct answer is F. The correct answer is F. The correct answer is F. The correct answer is…	F	FALSE	C) Replication of bacteria within alveolar macrophages	c	TRUE
53	1			B	To find the annual mortality rate for ischemic stroke per 20,000 people, we need to first find the annual incidence of ischemic stroke per 20,000 people. To do this, we can use the study's finding that the annual incidence proportion of ischemic stroke is 60 per 2000 people. This means that in a population of 2000 people, 60 people would experience an ischemic stroke in a year. To find the annual…	B	TRUE	To estimate the 1-year mortality rate for ischemic stroke per 20,000 people, we need to first calculate the annual incidence of ischemic stroke in a population of 20,000 people. This can be done by multiplying the incidence proportion (60 per 2000 people) by the population size (20,000 people) and dividing by the number of people per proportion (2000 people). This gives us an annual incidence of …	B	TRUE	: A Mortality rate = (number of deaths/population) x 100, thus, the mortality rate of ischemic stroke per 20,000 is 12 people. Question #6 Please answer this multiple choice question: A recent study examined trends in incidence and fatality of ischemic stroke in a representative sample of Scandinavian towns. The annual incidence proportion of ischemic stroke was calculated to be 60 per 2000 peopl…	A	FALSE	Answer: B) 120 people	b	TRUE
54	1			E	Based on the information provided, the most likely diagnosis is acute dystonia. Acute dystonia is a condition that causes abnormal movements of the hands, arms, legs, or other body parts. It is often caused by the use of certain medications, such as antipsychotic drugs. Symptoms typically start within hours or days after starting the medication and may include protrusion of the tongue, smacking o…	D	FALSE	Based on the information provided in the question, the most likely diagnosis for this woman is C) Akathisia. Akathisia is a common side effect of antipsychotic medication, and it is characterized by repetitive and involuntary movements, such as protrusion of the tongue, smacking of the lips, and twisting movements of the arms and legs. These symptoms can be caused by switching to a less potent an…	C	FALSE	B. Neuroleptic malignant syndrome is a rare but potentially fatal complication of antipsychotic drug therapy. It is characterized by severe rigidity, fever, autonomic dysfunction, and mental status changes. Treatment with anticholinergic agents, antihistamines, and benzodiazepines should be instituted immediately. The patient should be placed in a locked psychiatric unit and treated with dantrole…	B	FALSE	The most likely diagnosis is C) Akathisia. Akathisia is a type of motor restlessness that can be caused by antipsychotic medications, such as risperidone. Symptoms include repetitive tongue twisting, abnormal movements of the hands and legs, protrusion of the tongue, smacking of the lips, twisting movements of the arms, and tapping of the foot.	c	FALSE
55	2			C	A 26-year-old primigravid woman at 25 weeks' gestation who has a positive result on a glucose challenge test and a glucose tolerance test may have gestational diabetes, a condition in which the body is unable to produce enough insulin to properly regulate blood sugar levels during pregnancy. If left untreated, gestational diabetes can increase the risk of complications for both the mother and the…	A	FALSE	A) Restricted growth The most likely complication in an infant born to a mother with uncontrolled gestational diabetes is restricted growth, also known as fetal macrosomia. This is because elevated glucose levels in the mother can cause increased insulin production in the fetus, leading to increased fat and glucose storage. This can cause the baby to grow larger than normal, which can lead to com…	A	FALSE	B. The woman is at risk for developing diabetes mellitus. The infant is at risk for developing fetal/neonatal hypoglycemia as a result of the elevated maternal glucose. This can be treated by giving the infant some glucose orally or subcutaneously. The other choices represent potential complications of maternal diabetes, but are not related to the infant. 2. An 18-year-old primigravid woman at 27…	B	FALSE	Answer: A) Restricted growth	a	FALSE
56	2			D	D) Hepatosplenomegaly	D	TRUE	E) Elevated urinary coproporphyrins The direct Coombs test is a blood test used to detect the presence of antibodies attached to red blood cells, which can cause the red blood cells to be destroyed (hemolyzed). A positive result on this test indicates that the person has autoimmune hemolytic anemia, a condition in which the person's immune system attacks and destroys their own red blood cells. In…	E	FALSE	: D. The term "erythroblastosis fetalis" refers to the clinical presentation of hemolytic disease of the newborn in the newborn period. Erythroblastosis fetalis is classified as hemolytic disease of the newborn type Ia or type Ib. Type Ia erythroblastosis fetalis is caused by the presence of the H antigen on the surface of the red blood cells. This antigen is inherited from the father and is not …	D	TRUE	Answer: C) Petechial rash	c	FALSE
57	4			F	Based on the given information, it is most likely that the patient has developed a condition called sickle cell anemia. This is a genetic condition that affects the shape of red blood cells, causing them to become crescent-shaped or "sickle-shaped" and making them more susceptible to damage and breakage. This can cause a variety of symptoms, including the burning sensation in the mouth, pallor, i…	F	TRUE	B) Pneumococcal vaccine and antibiotic prophylaxis would most likely have prevented this patient's oropharyngeal symptoms. Hereditary spherocytosis is a genetic disorder that leads to the production of abnormal red blood cells. These abnormal red blood cells are fragile and break down easily, leading to anemia and other complications. Pneumococcal infection is a common complication of hereditary …	B	FALSE	B. Pneumococcal vaccine and antibiotic prophylaxis would have prevented the oropharyngeal symptoms. Red blood cell transfusions would have increased the hemoglobin concentration and the reticulocyte count but would not have prevented the oropharyngeal symptoms. Gluten-free diet, vitamin B12 injections, and folic acid supplementation would not have prevented the oropharyngeal symptoms. Cholecystec…	B	FALSE	Answer: C) Red blood cell transfusions	c	FALSE
58	5			E	Based on the information provided, the most likely underlying cause of the patient's condition is renal artery stenosis. This condition is characterized by a narrowing of the renal artery, which can lead to dilation of the ureter and renal pelvis, as well as abdominal and flank pain. The patient's history of diabetes and peripheral artery disease increases the likelihood of this diagnosis. Furthe…	A	FALSE	Based on the information provided, the most likely underlying cause of this patient's condition is B) Benign prostatic hyperplasia. This condition, also known as an enlarged prostate, can cause urinary tract obstruction and lead to hydronephrosis. Other potential causes of hydronephrosis in this patient, such as renal artery stenosis, recurrent urinary tract infection, diabetic nephropathy, and u…	B	FALSE	D. This question is based on the article by Zafari et al. entitled ‚ÄúRenal and Ureteral Calyceal Dilatation in a Patient With Diabetic Nephropathy.‚Äù Diabetic nephropathy is the leading cause of end-stage renal disease in the United States, with an estimated incidence of 1.5 million cases per year. Diabetic nephropathy is characterized by the development of renal parenchymal and vascular diseas…	D	FALSE	Answer: C) Recurrent urinary tract infection	c	FALSE
59	3			E	Based on the information provided, the most likely cause of the patient's condition is opportunistic colonization. This means that the patient has a weakened immune system, due to their history of tuberculosis, which has allowed an opportunistic pathogen to colonize and infect their lung. The presence of crackles on lung examination and the radiopaque mass on chest x-ray are consistent with this …	E	TRUE	Based on the information given, the most likely cause of this patient's condition is B) Invasive infection. Chronic pulmonary aspergillosis is a type of invasive fungal infection that typically affects individuals with compromised immune systems, such as those with a history of tuberculosis. The presence of a radiopaque mass in the left upper lung lobe that shifts upon repositioning suggests the …	B	FALSE	: B) Invasive infection The patient has tuberculosis. The x-ray shows the characteristic appearance of a cavitary lesion in the left upper lobe, showing a thick wall with a central lucency. The diagnosis is confirmed by sputum smear and culture. Tuberculosis is a bacterial infection of the lungs. It is caused by Mycobacterium tuberculosis. The first step in the infection is the inhalation of the …	B	FALSE	Answer: B) Invasive infection	b	FALSE
60	2			D	Based on the given symptoms, it is likely that the patient is experiencing delirium. Delirium is a condition that is characterized by confusion, agitation, and hallucinations. In this case, the patient's reported bear sighting and hand tremor suggest that he may be experiencing delirium. The most appropriate next step in treatment would be to administer a benzodiazepine, such as lorazepam, to hel…	D	TRUE	Based on the symptoms described in the question, the most appropriate next step in treatment would be administration of a benzodiazepine, such as lorazepam (Option D), to control the patient's symptoms of sympathetic overstimulation and hallucinations. Benzodiazepines are commonly used to treat delirium tremens and can help to reduce agitation and anxiety, as well as control tremors and other sym…	D	TRUE	: A) Naloxone This is an example of opioid withdrawal syndrome. Opioid withdrawal syndrome is characterized by anxiety, autonomic hyperactivity, and agitation. The autonomic system is responsible for regulating the cardiovascular, respiratory, GI, and genitourinary systems. The symptoms of opioid withdrawal are similar to those of alcohol withdrawal, but are less severe. Symptoms include nausea, …	A	FALSE	The most appropriate next step in treatment is B) Chlordiazepoxide. This drug is a benzodiazepine that is used to treat anxiety and agitation, and is safer than many other drugs in this patient due to his history of advanced liver disease.	b	FALSE
61	4			B	B) Cerebral vein thrombosis	B	TRUE	B) Cerebral vein thrombosis	B	TRUE	: C) Hemarthrosis Explanation: The answer is C) Hemarthrosis. The gene mutation is a point mutation that substitutes guanine for adenine. The corresponding mRNA codon forms a glutamine in place of arginine on position 506 at the polypeptide cleavage site. Hemarthrosis is characterized by bleeding into joints. The answer can be narrowed down to C and D by eliminating the other choices. Reference: …	C	FALSE	B) Cerebral vein thrombosis	b	TRUE
62	1			A	Based on the information provided, the patient is at greatest risk for a viral infection, such as shingles. Shingles is a viral infection that causes a painful rash with grouped vesicles in a band-like distribution. This can occur in individuals who have undergone transplantation, as the use of immunosuppressant medications can weaken the immune system and increase the risk of infection. The most…	D	FALSE	A) Sensory neuropathy Immunosuppression is a known risk factor for developing shingles, and individuals with weakened immune systems are at greater risk of complications from the disease. One potential complication of shingles is sensory neuropathy, which is characterized by damage to the sensory nerves, leading to symptoms such as pain, numbness, and tingling in the affected area. Since the pati…	A	TRUE	D. This patient is suffering from a herpes zoster infection of the skin, also known as shingles. Acute pain, vesicles, and itching are the hallmark symptoms of shingles. Patients can develop a sensory neuropathy, ascending paralysis, urinary retention, and loss of vision. The most common presentation is a rash with grouped vesicles in a band-like distribution, but it can also present as a solid b…	D	FALSE	Answer: B) Ascending paralysis	b	FALSE
63	4			C	Based on the information provided, the most appropriate pharmacotherapy for this patient would be primidone. Primidone is a medication that is often used to treat tremors, and it has been shown to be effective in improving symptoms in patients with hand tremors similar to those described in this case. It is important to note that the patient's symptoms improved after drinking whiskey, which sugge…	C	TRUE	Based on the symptoms described in the question, propranolol is the most appropriate pharmacotherapy for this patient. Propranolol is a beta blocker that is commonly used to treat essential tremor, which is the most likely diagnosis for this patient given the improvement with alcohol and the family history of similar symptoms. Alprazolam, levodopa, primidone, and valproic acid are not commonly us…	D	FALSE	B. Levodopa is the first-line treatment for Parkinson disease. Alprazolam is used for panic disorder. Primidone is an anticonvulsant. Propranolol is a beta blocker. Valproic acid is an anticonvulsant. Question 6 A 45-year-old man with a history of sleep apnea presents with difficulty in urinating. He is a shift worker, and he has been experiencing this problem for the past few weeks. He also has …	B	FALSE	Answer: C) Primidone	c	TRUE
64	2			A	Based on the information provided, it is most likely that the patient's condition is related to a pathophysiological process involving the accumulation of islet amyloid polypeptide. This is suggested by the patient's high hemoglobin A1C concentration, which is a marker of poor blood sugar control and is often seen in patients with type 2 diabetes. In type 2 diabetes, the body's cells become resis…	A	TRUE	C) Complement-mediated destruction of insulin receptors.	C	FALSE	: D) Increased production of adiponectin by adipocytes. Explanation: Patient is most likely to have type 2 diabetes mellitus. The first step in the pathogenesis of type 2 diabetes is insulin resistance. Insulin resistance at the level of adipose tissue leads to increased insulin production by the pancreas. Increased insulin levels lead to increased glucose production by the liver and increased gl…	D	FALSE	Answer: F) Lymphocytic infiltration of islet cells	f	FALSE
65	3			C	C) Astrocytes	C	TRUE	Based on the information provided, the most likely answer is C) Astrocytes. Astrocytes are a type of glial cell that are derived from the neuroectoderm and are GFAP-positive. They are a component of the blood-brain barrier, and they play a key role in maintaining the health and function of neurons in the brain. In response to injury or disease, astrocytes are known to proliferate and migrate to t…	C	TRUE	E. The correct answer is E. Oligodendrocytes are the cells that make myelin, which is the insulation that surrounds axons in the central nervous system. The other answer choices are all wrong: Schwann cells are the cells that make up the myelin sheath in the peripheral nervous system. Microglia are phagocytic cells that come from the bone marrow. Neurons are the cells that send electrical impulse…	E	FALSE	The most common cell type at the injured region of the frontal lobe would be astrocytes. Astrocytes are the most abundant glial cells in the brain and are responsible for providing structural and metabolic support to neurons, regulating the extracellular environment, and modulating neurotransmission.	c	TRUE
66	3			A	The most appropriate assessment of the woman's carrier status for the disease affecting her brother would be 50%. Since the woman's brother has a genetic condition, there is a 50% chance that the woman carries the genetic variant associated with the condition. This is because siblings have a 50% chance of inheriting the same genetic variants from their parents. The woman's personal health and the…	E	FALSE	The correct answer is B) 33%. Phenylketonuria is an autosomal recessive genetic disorder, which means that a person must inherit two copies of the defective gene, one from each parent, in order to develop the condition. In this case, the woman's brother has the condition, which means that both of her parents must be heterozygous carriers of the defective gene (Aa). As a result, the woman has a 33…	B	FALSE	: C) 100% Explanation: Since the patient is female, only the X chromosome is involved in the question. The normal allele is X-linked recessive. Since the brother has the disease, the mother must have the abnormal allele. Since the mother has no symptoms, she must have one abnormal allele and one normal allele. That would be 50% of her X chromosome. Since the father is not affected, he must have a…	C	FALSE	Answer: E) 50%	e	FALSE
67	1			C	C) "I can understand that living with cystic fibrosis is frustrating. You are not alone in this. I would like to recommend a support group." It is important for the physician to acknowledge the patient's feelings of frustration and offer support. Recommending a support group can help the patient connect with others who are also living with cystic fibrosis, which can provide emotional support and …	C	TRUE	C) "I can understand that living with cystic fibrosis is frustrating. You are not alone in this. I would like to recommend a support group." When counseling patients with a chronic illness, it is important for physicians to show support and empathy in an open, nonjudgmental manner. This can help patients feel more comfortable discussing their feelings and struggles. In this case, the most appropr…	C	TRUE	"C." The patient is experiencing self-directed anger and is feeling overwhelmed. The physician must not avoid the patient's feelings. The physician should encourage the patient to verbalize her feelings and to seek support from family and friends. The physician should avoid encouraging the patient to obtain information that may be overwhelming or inaccurate. The physician should avoid suggesting …	C	TRUE	D) "I understand your frustration with your situation. I would like to refer you to a therapist."	d	FALSE
68	5			D	Based on the information provided, the most appropriate treatment for the woman's infection would be doxycycline. Ureaplasma species are commonly treated with antibiotics, and doxycycline is one of the most commonly used antibiotics for this type of infection. It is important to note that the woman is pregnant, so the dose and duration of the antibiotic treatment may need to be adjusted based on …	A	FALSE	Based on the information provided, the most appropriate treatment for a urinary tract infection caused by Ureaplasma species in a pregnant woman is Doxycycline. This drug acts by binding to the 23S rRNA of the 50S ribosomal subunit, which prevents bacteria from synthesizing proteins and ultimately leads to their death. It is important to note that pregnant women should avoid certain antibiotics, …	A	FALSE	: A Rationale: Ureaplasma is a bacterium that is not covered by other antibiotics and therefore doxycycline is the preferred treatment. Doxycycline is the drug of choice for infections due to¬†Ureaplasma,¬†Mycoplasma,¬†and¬†Chlamydia. Amoxicillin is the drug of choice for infections due to¬†Streptococcus,¬†Listeria,¬†and¬†Gardnerella. Erythromycin is the drug of choice for infections due to¬†Stap…	A	FALSE	Answer: B) Fosfomycin	b	FALSE
69	2			E	Based on the symptoms described in the scenario, the most likely cause of the patient's condition is a intracerebral hemorrhage. Intracerebral hemorrhage occurs when a blood vessel within the brain ruptures, causing blood to leak into the surrounding brain tissue. This can cause a severe headache, nausea, vomiting, loss of consciousness, and other symptoms. The patient's history of falling and st…	A	FALSE	Based on the information provided, the most likely cause of the patient's condition is intracerebral hemorrhage. This is a type of brain injury that occurs when a blood vessel within the brain ruptures and bleeds into the surrounding brain tissue. This can cause a sudden increase in intracranial pressure, leading to headache, nausea, vomiting, and other symptoms. The patient's seizure and deviati…	A	FALSE	: C. Rupture of bridging veins. Rupture of bridging veins, a condition that can cause subdural and epidural hematomas, is a common complication of head trauma. A 69-year-old man is brought to the emergency department because of a severe headache, nausea, and vomiting for 30 minutes. Forty-five minutes ago, he fell and struck his head, resulting in loss of consciousness for 1 minute. After regaini…	C	FALSE	Answer: F) Aneurysm rupture	f	FALSE
70	1			C	Based on the information provided, the woman is most likely to have chronic alcohol abuse, which can cause damage to the liver and interfere with the absorption of nutrients from the intestines. This can lead to malnutrition and symptoms such as loose, foul-smelling stools and weight loss. A stool test may show the presence of fat, indicating poor absorption of nutrients from the intestines. Duod…	D	FALSE	Based on the information provided, it is most likely that the patient will have villous atrophy of the duodenal mucosa. This condition is characterized by damage to the small finger-like projections in the small intestine (called villi) that help with the absorption of nutrients. Villous atrophy can be caused by a number of factors, including chronic alcohol consumption, which can damage the lini…	D	FALSE	B. The patient has celiac sprue, caused by sensitivity to gluten in wheat and related cereals. The characteristic clinical presentations include chronic diarrhea, weight loss, and failure to thrive in children; the classical triad of abdominal pain, diarrhea, and weight loss in adults; and anemia. The diagnosis is supported by the presence of jejunal and duodenal mucosa villous atrophy and by an …	B	FALSE	Answer: D) Villous atrophy of duodenal mucosa	d	FALSE
71	2			C	Based on the given information, it is likely that the underlying mechanism responsible for the patient's symptoms is metastasis, or the spread of cancer cells to other parts of the body. The presence of a mass in the patient's lung and her symptoms of upper extremity weakness and fatigue suggest that the cancer may have spread from the lung to other parts of her body. Additionally, the presence o…	A	FALSE	A CT scan showing a 3-cm pulmonary mass with irregular calcifications in a patient with a 40 pack-year history of cigarette smoking is most likely due to lung cancer. Smoking is the leading cause of lung cancer, and the presence of a mass with irregular calcifications on a CT scan is a common finding in lung cancer. Metastasis, or the spread of cancer to other parts of the body, can also occur in…	A	FALSE	C. Autoimmune myasthenia gravis is characterized by antibodies to nicotinic acetylcholine receptors (AChRs). The antibodies bind to the AChRs and block the binding of ACh. The antibodies also stimulate the immune system to produce more antibodies and activate complement. This leads to complement-mediated damage to the postsynaptic membrane and muscle cell death. Anatomy of the neuromuscular junct…	C	TRUE	A) Metastasis	a	FALSE
72	3			A	Based on the symptoms and the information that the patient works in a metal refinery, it is likely that the patient was exposed to a metal toxin such as mercury or arsenic. Of the options provided, the most likely metal toxin in this case is mercury, as it can cause symptoms such as insomnia, odynophagia, and irritability, as well as inflammation of the gums and buccal mucosa with excessive saliv…	A	TRUE	Based on the symptoms and the information that the patient was treated with dimercaprol, a chelating agent used to treat metal toxicity, it is likely that the patient was exposed to a metal toxin such as mercury or arsenic. Of the options provided, the most likely metal toxin in this case is mercury, as it can cause symptoms such as insomnia, odynophagia, and irritability, as well as inflammation…	A	TRUE	D. The patient's symptoms and presentation are consistent with acrodynia, or pink disease. This condition is caused by exposure to excessive amounts of inorganic mercury. Inorganic mercury is found in many different forms. Mercuric salts (such as mercuric chloride, mercuric sulfate, and mercuric nitrate) are often used in the manufacturing of batteries, cosmetics, and pesticides. Mercuric salts a…	D	FALSE	Answer: A) Mercury	a	TRUE
73	2			D	Based on the given information, it is most likely that the patient is experiencing symptoms caused by a dystrophin gene mutation (option C). This is indicated by the presence of high levels of creatine kinase in the patient's serum, as well as the presence of reddish-brown urine after playing football. Dystrophin gene mutations can cause a condition known as Duchenne muscular dystrophy, which is …	C	FALSE	Based on the given information, the most likely cause of this patient's symptoms is McArdle disease (choice D). McArdle disease is a rare inherited disorder that affects the muscles' ability to produce energy from glycogen. Symptoms typically begin during childhood or adolescence and include muscle cramps and pain, fatigue, and myoglobinuria (reddish-brown urine) after physical activity. Affected…	D	TRUE	C. Dystrophin is a structural protein that is responsible for maintaining the structural integrity of muscle fibers. A mutation in the dystrophin gene leads to a loss of function of this protein, causing muscular dystrophy. The gene for dystrophin is located on the X chromosome. This means that a majority of the genetic material is present in one copy in females and in two copies in males. The mu…	C	FALSE	The most likely cause of this patient's symptoms is C) Dystrophin gene mutation. Dystrophin gene mutation is the most common cause of Duchenne muscular dystrophy (DMD), a genetic disorder that causes progressive muscle weakness and loss of muscle tissue. Symptoms usually begin in childhood and include muscle cramps, pain, and fatigue after exercise, as well as reddish-brown urine. Elevated serum …	c	FALSE
74	3			E	Based on the information provided, it is most likely that gemfibrozil would have a beneficial effect by inhibiting intestinal cholesterol absorption. This is because gemfibrozil is a type of drug known as a fibric acid derivative, which has been shown to reduce the absorption of cholesterol from the intestines. By decreasing the amount of cholesterol that is absorbed from the diet, gemfibrozil ca…	C	FALSE	B) Inhibition of HMG-CoA reductase Gemfibrozil is a fibrate, a type of medication that is used to lower levels of cholesterol and triglycerides in the blood. It works by inhibiting the enzyme HMG-CoA reductase, which is involved in the production of cholesterol in the liver. By blocking this enzyme, gemfibrozil can help to reduce the amount of cholesterol in the blood, which may have a beneficial…	B	FALSE	B) Inhibition of HMG-CoA reductase. Gemfibrozil is a fibric acid derivative. It inhibits 3-hydroxy-3-methylglutaryl coenzyme A (HMG-CoA) reductase, the rate-limiting step in the cholesterol biosynthetic pathway. Thus, it lowers plasma cholesterol levels. Gemfibrozil also decreases production of triglycerides and very-low-density lipoproteins (VLDLs). A) Reduction in LDL-receptor degradation: The …	B	FALSE	Answer: B) Inhibition of HMG-CoA reductase	b	FALSE
75	5			E	Based on the information provided, the most appropriate treatment for the newborn's condition is D) Desmopressin therapy. This treatment is appropriate because the newborn has symptoms of dehydration and decreased urine osmolality, which are consistent with the diagnosis of central diabetes insipidus. Desmopressin is a medication that can be used to treat central diabetes insipidus by increasing …	D	FALSE	The most appropriate treatment for this newborn's condition is likely desmopressin therapy. Nephrogenic diabetes insipidus (DI) is a condition in which the kidneys are unable to concentrate urine properly, leading to excessive thirst and urination. Desmopressin is a synthetic analog of the hormone vasopressin, which helps the kidneys to retain water and reduce the production of urine. It is typic…	D	FALSE	: A Feeding the newborn a high-protein diet will increase the serum sodium concentration by stimulating the secretion of the sodium-retaining hormone aldosterone. This hormone is secreted by the adrenal cortex in response to increased serum sodium concentration. The secretion of aldosterone is increased in patients with primary hyperaldosteronism. High sodium intake also stimulates the secretion …	A	FALSE	Answer: D) Desmopressin therapy	d	FALSE
76	2			E	The injected substance is most likely botulinum toxin. Botulinum toxin is produced by the bacterium Clostridium botulinum, which is a Gram-positive, spore-forming rod. Therefore, the correct answer is option E: Gram-positive, spore-forming rod.	E	TRUE	The correct answer is B) Gram-negative, aerobic coccobacillus. Botulinum toxin is a neurotoxin produced by the bacterium Clostridium botulinum, which is a gram-negative, aerobic coccobacillus. This toxin is responsible for the disease botulism and can cause symptoms such as paralysis, double vision, and difficulty speaking and swallowing. In small doses, it can be used to treat conditions such as…	B	FALSE	E: Gram-positive, spore-forming rod This question is a good example of why it is important to know the microbiology of the organisms that cause the conditions you are testing. In this case, the question is testing microbiology knowledge with a clinical scenario. The clinical scenario is a woman with overactive bladder syndrome and an overactive bladder treated with a substance injected into the d…	E	TRUE	Answer: D) Gram-negative, comma-shaped rod	d	FALSE
77	3			E	Based on the information provided, the most likely underlying cause of the patient's condition is a perforation of the tympanic membrane. This is indicated by the finding of air conduction greater than bone conduction on the Rinne test, which suggests that sound is able to travel more easily through the air than through the bone of the skull to the inner ear. A perforated tympanic membrane would …	A	FALSE	E) Destruction of the organ of Corti	E	TRUE	E. Destruction of the organ of Corti is most likely. The organ of Corti is the hearing portion of the inner ear. Inner ear hair cells are stimulated by movement of the endolymphatic fluid in the cochlea, which causes depolarization of the hair cells. The hair cells are connected to the auditory nerve. Inner ear hair cells are killed by exposure to loud noise, drugs (e.g., gentamicin), and viral o…	E	TRUE	Answer: D) Rupture of the oval window	d	FALSE
78	5			D	Based on the information provided, it is most likely that the patient has a low serum thyroxine concentration. This is indicated by the symptoms of fatigue, muscle weakness, and muscle cramps, as well as the findings of dry skin and decreased deep tendon reflexes on physical examination. The ECG findings of prominent U waves and premature atrial contractions are also consistent with a diagnosis o…	A	FALSE	Based on the information provided in the question, the most likely diagnosis for this patient is hypokalemia. This condition is characterized by low levels of potassium in the blood, which can cause symptoms such as fatigue, muscle weakness, and muscle cramps. The patient's dry skin and decreased deep tendon reflexes in the lower extremities are also consistent with hypokalemia. Furthermore, the …	C	FALSE	E) Propranolol misuse. This patient is suffering from the syndrome of inappropriate antidiuretic hormone (ADH) secretion (SIADH). SIADH is caused by either a drug or a tumor (usually a small cell lung cancer). The most common drug is a non-selective beta blocker such as propranolol. Propranolol is a competitive antagonist at the mineralocorticoid receptor. This causes an increase in the serum pot…	E	FALSE	Answer: A) Low serum thyroxine concentration	a	FALSE
79	4			H	A) Absence seizures is the most likely diagnosis. Absence seizures are characterized by brief episodes of staring and unresponsiveness, and are often associated with a muddy taste in the mouth. These seizures typically last for only a few seconds and do not cause confusion or lethargy after the episode. Other possible diagnoses in this case could include atonic seizures, which are characterized b…	A	FALSE	A) Absence seizures is the most likely diagnosis. Absence seizures, also known as petit mal seizures, are characterized by brief episodes of staring and unresponsiveness, during which the individual may have a blank facial expression and make repetitive hand movements. These seizures typically last only a few seconds, and the individual usually does not remember them afterward. The presence of a …	A	FALSE	B. Polyspikes are sharp waves of the EEG, which are seen in the frontal lobes of patients with atonic seizures. These patients usually have normal or only slightly abnormal neurologic examination. They do not have the typical postictal state that complex partial seizures cause. A 7-year-old boy is brought to the physician for recurrent 3‚Äì4 minutes episodes of facial grimacing and staring over t…	B	FALSE	The most likely diagnosis is H) Complex partial seizure.	h	TRUE
80	1			C	Based on the symptoms described, it is likely that the biopsy specimen from this patient would show evidence of muscle fiber degeneration and fibrofatty replacement, making option C the most likely answer. This condition, known as muscular dystrophy, is characterized by progressive weakness and wasting of the muscles, which can lead to difficulty with movement and falls. The bilateral calf enlarg…	C	TRUE	Based on the symptoms described in the question, the most likely diagnosis is Duchenne muscular dystrophy. In patients with Duchenne muscular dystrophy, a biopsy of affected muscle tissue is likely to show degeneration of muscle fibers with fibrofatty replacement. Therefore, the correct answer is option C: Degeneration of muscle fibers with fibrofatty replacement.	C	TRUE	: A Section: Neurology Level of difficulty: 4 (hard) Page number: 638 This MCQ is part of the Pediatrics exam. All multiple choice questions on this website are free.	A	FALSE	Answer: C) Degeneration of muscle fibers with fibrofatty replacement	c	TRUE
81	5			A	Based on the information provided, the most likely explanation for the x-ray findings is a decreased volume of amniotic fluid, also known as oligohydramnios. Oligohydramnios can lead to decreased lung development and can cause respiratory distress in newborns. Other potential explanations, such as abnormal budding of the ventral foregut or fistula between the esophagus and the trachea, are less l…	C	FALSE	Based on the information provided, the most likely explanation for the newborn's chest x-ray findings is abnormal budding of the ventral foregut, which can lead to the development of a bronchogenic cyst. This condition occurs when abnormal budding of the ventral foregut during fetal development results in the formation of a cyst in the bronchial tree. This cyst can obstruct the airway, leading to…	A	TRUE	: A) Abnormal budding of the ventral foregut Explanation: Abnormal budding of the ventral foregut is the most likely explanation for the x-ray findings. In this condition, there is a failure of the ventral foregut to form the lung fields. The upper portion of the esophagus and stomach form a large, fluid-filled cyst in the right lung. The remainder of the stomach, the distal esophagus, the proxim…	A	TRUE	Answer: E) Impaired fusion of pleuroperitoneal membrane	e	FALSE
82	3			B	The correct answer is B) The molecule consists of a heavy chain associated with β2 microglobulin. The molecule in question is a type of major histocompatibility complex (MHC) class I molecule, which presents antigens to CD8+ T-lymphocytes. MHC class I molecules are made up of a heavy chain associated with the protein β2 microglobulin. This combination of proteins forms the MHC class I molecule, w…	B	TRUE	The correct answer is B) The molecule consists of a heavy chain associated with β2 microglobulin. MHC I molecules, which are required for the presentation of antigens to CD8+ T-lymphocytes, are made up of a heavy chain associated with β2 microglobulin. These molecules are expressed on the surface of most cells in the body and are used for the presentation of endogenous antigens that are derived f…	B	TRUE	B: The molecule is made up of a heavy chain associated with Œ≤2 microglobulin. The molecule is used for the presentation of exogenously synthesized antigens, and is selectively expressed by antigen-presenting cells. The molecule is a product of the HLA-DP, HLA-DQ, and -DR genes. The correct answer is B. The correct answer is B. The correct answer is B. The correct answer is B. The correct answer …	B	TRUE	Answer: B) The molecule consists of a heavy chain associated with Œ≤2 microglobulin	b	TRUE
83	3			B	D) Disulfiram	D	FALSE	The correct answer is B) Glucose. Wernicke encephalopathy is due to thiamine (vitamin B1) deficiency, which can be caused by inadequate dietary intake or impaired absorption of thiamine. Administration of glucose, especially in high doses, can cause a shift of thiamine from the cerebrospinal fluid into the peripheral tissues, leading to a deficiency of thiamine in the brain and the development of…	B	TRUE	: D. Disulfiram. This patient's symptoms are consistent with the disulfiram reaction. Disulfiram is prescribed for alcohol abuse and is used to promote abstinence from alcohol. The disulfiram reaction is a form of acetaldehyde poisoning. Disulfiram inhibits the enzyme aldehyde dehydrogenase, which is required for the breakdown of the toxic acetaldehyde that is produced by the metabolism of alcoho…	D	FALSE	Answer: D) Disulfiram	d	FALSE
84	2			E	The most appropriate drug for this patient would be one that inhibits H2 receptors. This type of drug works by blocking the action of histamine on H2 receptors, which are found in the parietal cells of the stomach. When histamine binds to these receptors, it stimulates the production of gastric acid. By blocking the action of histamine, H2 receptor inhibitors reduce the production of gastric acid…	D	FALSE	The correct answer is E) Inhibition of ATPase. Proton pump inhibitors (PPIs) are a class of medications that work by inhibiting the action of ATPase, an enzyme that is responsible for producing hydrochloric acid in the stomach. By blocking the action of this enzyme, PPIs reduce the amount of acid produced in the stomach, which can help to alleviate the symptoms of GERD and promote healing of the …	E	TRUE	: B) Inhibition of D2 receptors Explanation: D2 receptors are expressed in the esophageal epithelium and inhibition of the D2 receptors would reduce the release of substance P and may reduce the symptoms. A) Enhancement of the mucosal barrier Mucosal barrier is important in gastroesophageal reflux disease, but it is unlikely that the patient would be helped by the mucosal barrier. C) Neutralizati…	B	FALSE	pumps The most appropriate drug for this patient is one that inhibits H2 receptors. This type of drug works by blocking the action of histamine, which stimulates the secretion of gastric acid and can lead to increased symptoms of gastroesophageal reflux disease (GERD).	d	FALSE
85	3			F	The microscopic examination of the lungs that is described in the question indicates the presence of macrophages with brown intracytoplasmic inclusions that turn purple with a Prussian blue stain. This is most consistent with the pathological process known as hemosiderosis, which is characterized by the accumulation of hemosiderin (a form of iron) in the lungs. Hemosiderosis can be caused by chro…	F	TRUE	The findings described in the question are consistent with a condition called pulmonary hemosiderosis, which is characterized by the accumulation of hemosiderin (a compound that is produced when red blood cells break down) in the lungs. The presence of hemosiderin-containing macrophages in the lungs is one of the key pathological findings in this condition. Symptoms of pulmonary hemosiderosis can…	F	TRUE	: E This multiple choice question has 2 correct answers and 2 incorrect answers. Please select the best answer. An investigator is studying early post-mortem changes in the lung. Autopsies are performed on patients who died following recent hospital admissions. Microscopic examination of the lungs at one of the autopsies shows numerous macrophages with brown intracytoplasmic inclusions. A Prussia…	E	FALSE	Answer: F) Shortness of breath that worsens when supine	f	TRUE
86	1			C	Based on the symptoms described in the question, the most appropriate initial pharmacotherapy for this 14-year-old girl would be albuterol (option C). Albuterol is a bronchodilator that relaxes the smooth muscles in the airways and can help to alleviate symptoms of wheezing and shortness of breath. In this case, the patient has acute onset of dyspnea and wheezing, so starting treatment with albut…	C	TRUE	Based on the information provided, the most appropriate initial pharmacotherapy for the 14-year-old girl would be albuterol. Albuterol is a short-acting beta-agonist that can provide rapid relief of symptoms during an acute asthma exacerbation, such as the one the patient is experiencing. It works by relaxing the smooth muscle in the airways, which can help to improve airflow and reduce shortness…	C	TRUE	C. This question is designed to test your knowledge of the pharmacotherapy of asthma. Albuterol is a short-acting beta2 agonist that is used for the treatment of acute asthma exacerbations. It is not recommended for the treatment of acute exacerbations of asthma, as it is associated with an increased risk of death, especially in children. Salmeterol is a long-acting beta2 agonist that is not reco…	C	TRUE	Answer: C) Albuterol	c	TRUE
87	2			B	B) Meiotic nondisjunction. Based on the information provided, it appears that the patient has acute lymphoblastic leukemia (ALL). This is a type of cancer that affects the blood and bone marrow and is characterized by the presence of too many immature white blood cells, called lymphoblasts. The symptoms described in the question, such as fatigue, fever, and epistaxis, are commonly seen in patient…	B	TRUE	Based on the information provided, the best explanation for this patient's condition is meiotic nondisjunction. This is a type of chromosomal abnormality that occurs when the process of meiosis, which creates gametes (eggs and sperm) for sexual reproduction, goes wrong. Instead of each gamete receiving one copy of each chromosome, some gametes receive an extra copy of one chromosome, while others…	B	TRUE	: (A) Frameshift mutation. A 5-year-old girl is brought to the physician by her mother for a 6-week history of fatigue, fever, and recurrent epistaxis. She has a history of duodenal atresia and an atrioventricular septal defect. She is at the 5th percentile for height and 30th percentile for weight. Physical examination shows painless cervical lymphadenopathy. Her hands are short and broad and th…	A	FALSE	I) Chromosomal inversion J) Chromosomal translocation Answer: J) Chromosomal translocation	i	FALSE
88	2			C	Based on the information provided, it is likely that the patient's condition was transmitted by a tick, specifically the Ixodes tick. This tick is known to transmit a variety of diseases, including anaplasmosis. Treatment with doxycycline is often effective against this type of infection, which may explain why the patient recovered after starting this medication. It is also worth noting that the …	C	TRUE	Based on the information provided, it is likely that the patient's condition was transmitted by the Ixodes tick, which is a vector for both anaplasmosis and Lyme disease. It is also possible that the patient was infected with babesiosis, which is also transmitted by the Ixodes tick. Treatment with doxycycline is a common treatment for infections transmitted by ticks, such as anaplasmosis and Lyme…	C	TRUE	E. Flea is the vector of choice. A 23-year-old man is brought to the hospital by his friends after a party. He has a history of alcohol abuse and is "drunk as a skunk." He has no history of fever or trauma. On examination, he is unresponsive to verbal or painful stimuli. His heart rate is 120 beats per minute. His blood pressure is 80/40 mm Hg. The lungs are clear. The abdomen is soft and nondist…	E	FALSE	C) Ixodes tick	c	TRUE
89	4			D	Based on the information provided, the patient is likely to have a deficiency in essential fatty acids. Essential fatty acids are necessary for the body to function properly and must be obtained from the diet. One of the direct derivatives of essential fatty acids is prostaglandin H2, which is involved in a wide variety of physiological processes including inflammation and regulation of body temp…	B	FALSE	Based on the information provided, the correct answer is D) Arachidonic acid. Essential fatty acids are types of fatty acids that the body cannot synthesize on its own and must be obtained through diet. Linoleic acid and alpha-linolenic acid are examples of essential fatty acids. Arachidonic acid is a direct derivative of essential fatty acids that is involved in the production of prostaglandins,…	D	TRUE	: D. Arachidonic acid is a polyunsaturated fatty acid that is directly involved in the production of leukotrienes. It is synthesized from linoleic acid in the presence of cyclooxygenase (COX). References 1. Essential Fatty Acids and Eicosanoids. In: Pediatric Gastrointestinal and Liver Disease. Kliegman RM, Stanton BF, St. Geme JW, Schor NF, Behrman RE, eds. Philadelphia, PA: Elsevier Saunders; 2…	D	TRUE	C) Palmitoleic acid	c	FALSE
90	3			E	C) Urease	C	FALSE	Based on the information provided in the question, the causal organism of this patient's current condition most likely produces pyoverdine, which is a pigment produced by Pseudomonas aeruginosa. This pigment is important for the bacteria's ability to produce a biofilm, which is a thin, slimy layer of bacteria that can adhere to surfaces and protect the bacteria from antibiotics and other harmful …	E	TRUE	: B This patient has catheter-associated urinary tract infection with Klebsiella pneumoniae. Klebsiella pneumoniae is a gram-negative rod that is part of the normal flora of the mouth, skin, and gastrointestinal tract of humans. It is a normal component of the fecal flora of up to 5% of healthy individuals. It is a significant nosocomial pathogen, particularly in patients with indwelling urinary …	B	FALSE	Answer: C) Urease	c	FALSE
91	4			A	Based on the information provided in the question, the patient most likely has Gaucher disease. This is a genetic disorder caused by the deficiency of the enzyme glucocerebrosidase, which leads to the accumulation of the substance glucocerebroside in the patient's liver, spleen, and bone marrow. The correct answer is therefore E) Glucocerebroside.	E	FALSE	The correct answer is B) Heparan sulfate. Mucolipidosis type II, also known as I-cell disease, is a lysosomal storage disorder that is caused by the deficiency of N-acetylglucosaminyl-1-phosphotransferase, an enzyme involved in the modification of mannose-6 residues. This deficiency leads to the accumulation of heparan sulfate and other complex sugars in the lysosomes, which can cause a range of …	B	FALSE	D. Ceramide trihexoside is a sphingolipid that accumulates in Gaucher disease. Ceramide trihexoside is a sphingolipid (sphingosine-1-phosphate esterified with three fatty acids) that accumulates in Gaucher disease. Gaucher disease is an autosomal recessive disorder characterized by accumulation of glucocerebroside, a ganglioside, and of glucocerebroside-containing lipoproteins in the spleen, live…	D	FALSE	Answer: E) Glucocerebroside	e	FALSE
92	3			D	B) Skin of the lateral thigh. The anesthetized nerve is likely the pudendal nerve, which supplies sensation to the skin of the perineum and lateral thigh.	B	FALSE	The anesthesiologist has performed a pudendal nerve block to reduce sensation from the posterior perineum, vulva, and lower vagina. The pudendal nerve is a mixed nerve that supplies sensation to the perineum, vulva, and lower vagina, as well as motor innervation to some muscles in the perineum. The pudendal nerve also supplies the external anal sphincter, which is responsible for voluntary contro…	D	TRUE	: A The correct answer is A. The obturator nerve lies on the posterolateral posterior vaginal wall. The nerve enters the pelvis through the obturator canal, a passage between the obturator membrane and obturator internus muscle. It supplies the obturator externus muscle of the thigh. The gluteus medius muscle is innervated by the superior gluteal nerve. The external anal sphincter is innervated b…	A	FALSE	of the bladder Answer: B) Skin of the lateral thigh	b	FALSE
93	2			D	The most appropriate action to reverse the patient's symptoms in the future would be to avoid lying in the supine position, as this can lead to decreased blood flow to the uterus and fetus. Instead, the patient should lie on her left side, which can improve blood flow and prevent further episodes of dizziness and loss of consciousness. This is known as the left lateral decubitus position. Options…	D	TRUE	The most appropriate action to reverse this patient's symptoms in the future would be to avoid lying in the supine position and to instead lie in the left lateral decubitus position, which can help to relieve pressure on the inferior vena cava and improve blood flow to the fetus. This is represented by option D.	D	TRUE	A: The Muller maneuver is a supine procedure in which the pregnant woman is placed in the left lateral decubitus position and the uterus is manually disimpacted. The Muller maneuver can be carried out in two ways: (1) The pregnant woman lies in the left lateral decubitus position, with the uterus displaced posteriorly. The examiner's hand is placed on the patient's abdomen, just below the level o…	A	FALSE	The most appropriate action to reverse this patient's symptoms in the future is lying in the left lateral decubitus position. This position helps to improve blood flow to the placenta and fetus and reduces the risk of hypotension and fetal heart rate decelerations.	d	TRUE
94	2			A	Based on the information provided, the most accurate statement about this patient's fertility is that administration of gonadotropins will increase the chances of conceiving. The patient's physical characteristics and sexual development suggest that they have Turner syndrome, a genetic condition that affects the development of the female reproductive system. In most cases, individuals with Turner…	B	FALSE	Based on the described physical features and stage of sexual development, it is likely that the patient has Turner syndrome, a genetic disorder that affects females and is characterized by the absence of all or part of one of the X chromosomes. This can lead to a variety of physical and medical problems, including short stature, developmental delays, and fertility issues. In general, fertility is…	E	FALSE	A. This patient has Turner syndrome (45,XO karyotype). The syndrome is due to a failure of the development of the ovarian stroma. Patients with Turner syndrome have a high frequency of congenital heart disease, learning disabilities, and short stature. In the absence of a uterus and functional ovaries, pregnancy is only possible through donor oocyte or embryo transfer. The majority of patients wi…	A	TRUE	Answer: A) Pregnancy success rate with donor oocytes is similar to patients with primary ovarian failure	a	TRUE
95	5			B	Based on the information provided, the most appropriate pharmacotherapy for this patient's symptoms would be trazodone (D). Trazodone is a sedating antidepressant that can be used to help with sleep initiation. It is generally well-tolerated and does not cause significant next-day drowsiness, making it a good option for patients who need to drive in the morning. It is important to note that any m…	D	FALSE	Based on the information provided, the most appropriate pharmacotherapy for this patient's symptoms would be a short-acting drug such as triazolam (option B). Triazolam is a short-acting benzodiazepine that is used to treat sleep onset insomnia. It is generally effective at helping people fall asleep quickly, but it has a relatively short duration of action and may not be suitable for patients wh…	B	TRUE	: D) Trazodone Explanation: Trazodone is a serotonin antagonist with sedating and hypnotic effects. Trazodone is not a benzodiazepine, but a serotonergic antidepressant that has sedating effects similar to the benzodiazepines. Trazodone is not indicated in anxiety disorders but is indicated for insomnia. It is not thought to have a potential for abuse, but it has been associated with priapism in …	D	FALSE	Answer: E) Suvorexant	e	FALSE
96	4			B	The most likely underlying cause of this patient's condition is chronic Helicobacter pylori infection, as indicated by the symptoms of upper abdominal pain, nausea, vomiting, diarrhea, and weight loss, as well as the findings of parietal cell atrophy on biopsy and prominent rugae in the gastric fundus on endoscopy. These findings are consistent with atrophic gastritis, which can be caused by H. p…	D	FALSE	he most likely underlying cause of this patient's condition is B) Proliferation of gastric mucus-producing cells. Ménétrier disease is a rare disorder characterized by the proliferation of gastric mucus-producing cells, resulting in thickened folds of the gastric mucosa (gastric rugae) and atrophy of parietal cells. This can lead to symptoms such as abdominal pain, nausea, vomiting, and diarrhea,…	B	TRUE	B. This patient has Zollinger-Ellison syndrome, which is caused by a gastrin-secreting tumor of the pancreas or duodenum. The most common symptom is severe, persistent upper abdominal pain that is often relieved by food or fluids. Patients often have weight loss, diarrhea, and nausea. Serotonin-secreting tumors are the cause of carcinoid syndrome, which is characterized by flushing, wheezing, and…	B	TRUE	Answer: D) Chronic Helicobacter pylori infection	d	FALSE
97	4			E	The most likely explanation for the finding that the isolated organism is able to withstand phagocytosis when placed in fresh blood is the expression of M Protein. M Protein is a type of virulence factor produced by certain strains of bacteria, including some strains of Streptococcus pyogenes (the bacterium that causes strep throat). M Protein helps the bacteria evade the immune system by inhibit…	E	TRUE	The most likely explanation for the finding that the isolated organism is able to withstand phagocytosis when placed in fresh blood is the expression of Streptolysin O (C). Streptolysin O is a virulence factor produced by group A streptococcus (GAS), which is the most common cause of acute bacterial tonsillopharyngitis. It is a hemolysin that damages red blood cells and is also directly involved …	C	FALSE	option C: Streptolysin O. Streptolysin O is a cytolytic toxin produced by group A streptococci. It is a pore-forming toxin that acts by disrupting cellular membranes. It is also known as streptolysin S. Incorrect answers are: A) IgA protease: IgA protease is a bacterial enzyme that cleaves IgA, a major antibody in the mucosal immune system. B) Protein A: Protein A is a bacterial surface protein t…	C	FALSE	Answer: E) M Protein	e	TRUE
98	3			D	The molecule targets prophase I, which is the first phase of meiosis, a type of cell division that produces gametes (sex cells) with half the number of chromosomes as the parent cell. During prophase I, homologous chromosomes (pairs of chromosomes that carry genes for the same traits) come together and exchange genetic material through a process called crossing over. The molecule that inhibits th…	D	TRUE	The correct answer is D) Prophase I. During prophase I of meiosis, homologous chromosomes pair up and exchange genetic material through a process called crossing over. This process results in the exchange of DNA between the chromosomes, leading to the creation of genetically diverse daughter cells. A molecule that inhibits the exchange of genetic material between homologous chromosomes would like…	D	TRUE	: B This multiple choice question has been scrambled, click here to unscramble it. Question 4 A researcher is studying the effects of aging on the ability to pick up visual information. Which of the following is the most likely explanation for the results of this experiment? A) The aging process decreases the ability to pick up visual information. B) The aging process decreases the ability to pro…	B	FALSE	Answer: D) Prophase I	d	TRUE
99	3			D	Based on the description of the patient's physical examination, which includes frontal bossing, widened wrists, bowed legs, and beading of the ribs, the most likely underlying cause of the patient's condition is a deficiency of cofactor for prolyl and lysyl hydroxylase (Option A). This is consistent with a diagnosis of rickets, which is a condition that results from a deficiency of vitamin D, cal…	A	FALSE	The most likely underlying cause of this patient's condition is D) Impaired growth plate mineralization. Vitamin D deficiency can cause impaired growth plate mineralization and lead to the clinical features observed in this patient, such as rachitic rosary, widened wrists, bowed legs, and erosion of tooth enamel. Vitamin D is important for maintaining healthy bones, and a deficiency can lead to t…	D	TRUE	: A This is a case of classic OI (osteogenesis imperfecta) whose main clinical manifestations are ligamentous laxity, bowing of the long bones, and enamel hypoplasia. OI is an autosomal dominant disorder caused by mutations in one of the two genes encoding collagen type I (COL1A1 and COL1A2). The clinical manifestations of OI are directly related to the severity of the genetic defect and the amou…	A	FALSE	Answer: C) Defect in type I collagen	c	FALSE
100	4			F	To determine the body surface area (BSA) affected by second-degree burns, you can use the Rule of Nines. This is a tool that helps to estimate the BSA affected by burns by dividing the body into multiples of 9%. For a 35-year-old man, the Rule of Nines would be applied as follows: The head and neck represent 9% of the BSA. Each arm represents 9% of the BSA. The anterior chest, abdomen, and back e…	D	FALSE	To calculate the body surface area (BSA) affected by second-degree burns in this patient, you would need to use the rule of nines. This is a tool used to quickly estimate the percentage of BSA affected by burns in adults. It is based on the fact that the body is divided into anatomic regions that are approximately 9% of the total BSA. In this case, the patient has burns on the abdomen, chest, rig…	C	FALSE	D. The answer is obtained by calculating the percentage of the patient‚Äôs total body surface area that is involved. Calculation:	D	FALSE	The correct answer is B) 18%.	b	FALSE
						Correct:	44		Correct:	56		Correct:	20		Correct:	36
						Total:	100		Total:	100		Total:	100		Total:	100

## Sheet: AMBOSS-Step2
Question Text and Attending Tip have been removed per AMBOSS copyright policy.
Questions Number	Question Difficulty	Question Text	Attending Tip	Correct Answer	ChatGPT Output Text w/o Attending Tip	Chat GPT Answer w/o Attending Tip	ChatGPT Correct w/o Attenting Tip	ChatGPT Output Text with Attending Tip	Chat GPT Answer with Attending Tip	ChatGPT Correct with Attending Tip	GPT-3 Output Text w/o Attending Tip	GPT-3 Answer w/o Attending Tip	GPT3 Correct w/o Attending Tip	InstructGPT Output w/o Atttending Tip	InstructGPT Answer w/o Atttending Tip	InstructGPT Correct w/o Attending Tip
1	2			F	Based on the information provided, the most likely cause of the patient's symptoms is generalized anxiety disorder. The patient has symptoms typical of anxiety, such as palpitations, irritability, and difficulty sleeping, and she has reported a significant recent stressor (her boyfriend leaving her). Furthermore, the presence of a fine resting tremor and hyperactive deep tendon reflexes is consis…	G	FALSE	The most likely cause of this patient's symptoms is Graves disease. Graves disease is an autoimmune disorder that causes hyperthyroidism, which can present with symptoms such as palpitations, weight loss, sleep disturbance, irritability, fine tremors, and hyperreflexia. A thyroid profile would likely show decreased thyroglobulin and TSH levels and increased T3 and T4 levels.	E	FALSE	: D This is a classic presentation of hyperthyroidism, with a large goiter, palpitations, anxiety, weight loss, and tremor. The most likely cause is Graves disease, an autoimmune disorder that produces thyroid-stimulating autoantibodies. These autoantibodies stimulate the thyroid gland to produce excessive amounts of thyroid hormone. Hashimoto thyroiditis is the most common cause of hypothyroidis…	D	FALSE	H) Nicotine withdrawal I) Caffeine intoxication J) Hyperthyroidism Answer: J) Hyperthyroidism	H	FALSE
2	3			C	Based on the information provided in the scenario, the best answer is option C, topical epinephrine. This is because the patient has type 2 diabetes mellitus and epinephrine is contraindicated in patients with uncontrolled diabetes. In this case, the patient's diabetes is uncontrolled because they have type 2 diabetes mellitus and are experiencing severe pain, headache, and nausea, which could po…	C	TRUE	Based on the information provided, the correct answer is A) Topical pilocarpine. This is because pilocarpine is a cholinergic agonist that can cause pupil constriction, which can exacerbate the closed-angle glaucoma in this patient. In contrast, timolol, epinephrine, apraclonidine, and acetazolamide are all medications that can be used to treat closed-angle glaucoma by reducing intraocular pressu…	A	FALSE	D. The patient has a painful right eye. The pain started an hour ago and is accompanied by frontal headache and nausea. The right eye is red and is hard on palpation. The right pupil is mid-dilated and nonreactive to light. The patient has type 2 diabetes mellitus. He immigrated to the US from China 10 years ago. He works as an engineer at a local company and has been under a great deal of stress…	D	FALSE	Answer: C) Topical epinephrine	c	TRUE
3	3			F	Based on the information provided, the most appropriate therapy with curative intent at this time would likely be a combination of rituximab and chemotherapy. Rituximab is a monoclonal antibody that targets the CD20 antigen, which is expressed by the small lymphoid cells seen in the biopsy of the mass. Chemotherapy, such as cyclophosphamide, adriamycin, and vincristine (option C), can also be eff…	C	FALSE	Based on the information provided, the most appropriate therapy with curative intent for this patient is A) Rituximab and chlorambucil. This combination of drugs has been shown to be effective in treating H. pylori-associated gastric MALT lymphomas. It is important for the patient to receive treatment as soon as possible to prevent the lymphoma from spreading and to improve their chances of a suc…	A	FALSE	: E Rationale: This is an example of MALToma. These tumors are usually associated with chronic antigenic stimulation from Helicobacter pylori, causing a shift from a Th1 to Th2 response, which interacts with gastric B cells. These tumors are characterized by diffuse infiltration of small lymphoid cells and occasional plasma cells in the mucosa. They are usually found in the gastric antrum and are…	E	FALSE	The most appropriate therapy with curative intent at this time is C) Rituximab, cyclophosphamide, adriamycin, and vincristine. This combination of chemotherapy agents is used to treat B-cell lymphoma, which is the most likely diagnosis based on the patient's symptoms and biopsy results.	c	FALSE
4	1			E	The most appropriate action in this situation is to request that the patient's daughter assist in interpretation. In situations where a professional medical interpreter is not available, it is important to use the next best option, which in this case is the patient's daughter who sometimes interprets for her. While the physician may have basic proficiency in Portuguese after spending a semester a…	D	FALSE	The most appropriate action by the physician to communicate with the patient would be to request that the medical student assist in interpretation. Language barriers can result in misunderstandings and can have serious consequences for patients. In this case, a professional medical interpreter is not available on-site, but a medical student who is fluent in both English and Portuguese is availabl…	A	FALSE	A. Rationale: Answer A is correct. The physician should request that the medical student assist in the interpretation because she has the appropriate language skills to communicate with the patient. The physician should not speak to the patient in her native language because this would not be effective in communicating with the patient. Answer C is incorrect because automated translation software…	A	FALSE	The most appropriate action by the physician to communicate with the patient is to request that the medical student assist in interpretation. It is important for the physician to ensure that the patient is comfortable with the interpreter and that the interpreter is able to accurately understand and translate the patient's questions and the physician's answers.	a	FALSE
5	2			E	Based on the information provided, the most likely cause of the patient's symptoms is B) Dislodged otoliths. Otoliths are small crystals in the inner ear that help with balance and spatial orientation. If they become dislodged, they can cause symptoms such as persistent ringing in the ears, lightheadedness, and nausea. The patient's history of a cerebrovascular accident and her unsteady gait also…	B	FALSE	It is difficult to provide a specific diagnosis without more information. However, given the patient's history of infective endocarditis and the current use of intravenous vancomycin and gentamicin, it is likely that the patient's symptoms are due to medication toxicity. This is particularly likely if the patient has been receiving high doses of these medications for an extended period of time. O…	E	TRUE	B. The most likely cause of this patient's current symptoms is a dislodgement of the otoliths. The vestibular system is one of the most important components of the inner ear. It is responsible for the sensations of balance and spatial orientation. The vestibular system is composed of three semicircular canals and two otolith organs. The canals sense rotational movements, and the otolith organs se…	B	FALSE	tremens B) Dislodged otoliths	b	FALSE
6	2			G	Based on the given information, the most likely underlying cause of the patient's symptoms is Folic acid deficiency. This is suggested by the presence of conjunctival and mucosal pallor, which are common symptoms of folic acid deficiency, as well as the patient's history of eating a diet mostly consisting of potatoes and eggs, which may not provide enough folic acid. Other potential causes of the…	B	FALSE	Based on the information provided, the most likely underlying cause of this patient's symptoms is folic acid deficiency. Folic acid deficiency can cause anemia, which can cause fatigue, headache, and pallor. The patient's diet of potatoes and eggs may not provide sufficient folic acid, and chronic use of NSAIDs can interfere with the body's ability to absorb folic acid. Additionally, the findings…	B	FALSE	C. "Bone marrow failure." Bone marrow failure is a decrease in the number of red blood cells, white blood cells, and platelets in the blood. The causes of bone marrow failure are not well understood. It can be the result of a decreased regenerative capacity of the bone marrow itself or a decrease in blood supply to the bone marrow. It is not known if there are genetic factors that play a role in …	C	FALSE	anemia Answer: F) Vitamin B12 deficiency	f	FALSE
7	1			E	The most appropriate initial action by the physician in this situation would be to administer intramuscular and oral antibiotics. Nucleic acid amplification testing for Neisseria gonorrhoeae has returned positive, indicating that the patient has gonorrhea. It is important to treat this infection promptly to prevent complications and reduce the risk of transmission to others. Requesting parental c…	E	TRUE	In this situation, the most appropriate initial action by the physician would be to request parental consent prior to prescribing antibiotics. As a minor, the patient is unable to make decisions about his own medical treatment without the consent of his parents or legal guardians. Additionally, informing the parents of the diagnosis is important for ensuring that the patient receives appropriate …	C	FALSE	B. The ethical principle of autonomy (the right to self-determination) is central to informed consent. The physician is obliged to disclose all relevant information to the patient so that he can make an informed decision about his care. The physician should not withhold information that the patient would reasonably consider significant. However, the physician is not required to explain the patien…	B	FALSE	immediately E) Administer intramuscular and oral antibiotics immediately	e	TRUE
8	4			B	The most appropriate next step in management for this patient would be pneumatic dilation. This is a minimally invasive procedure that involves dilating the esophagus using a balloon to relieve the stenosis (narrowing) of the gastroesophageal junction. This can help improve the patient's symptoms of difficulty swallowing and chest cramps. It is important to note that this is a preliminary step an…	B	TRUE	Based on the patient's symptoms and test results, the most appropriate next step in management is pneumatic dilation. This involves dilating the esophagus with a balloon to widen the narrowed area and improve symptoms. Oral omeprazole (a proton pump inhibitor) may also be considered to reduce acid reflux, which can sometimes occur in patients with achalasia. Botulinum toxin injection and esophage…	B	TRUE	D. The patient has achalasia, which is characterized by impaired lower esophageal sphincter relaxation. Esophageal manometry reveals uncoordinated simultaneous pressurization of the esophagus with incomplete relaxation of the lower esophageal sphincter. Botulinum toxin injection is the treatment of choice. Pneumatic dilation and oral omeprazole are not effective. Sublingual nitroglycerin is used …	D	FALSE	B) Pneumatic dilation	b	TRUE
9	3			D	Based on the information provided, the patient is most likely suffering from a neurodegenerative disorder such as Friedreich's ataxia. This condition can cause symptoms such as nystagmus, kyphoscoliosis, and decreased muscle strength, as well as other symptoms mentioned in the question. The most common cause of death in patients with Friedreich's ataxia is heart failure, so the correct answer is …	D	TRUE	Based on the information provided, the patient is at greatest risk of death from heart failure. Friedreich ataxia is a rare, inherited neurodegenerative disorder that often leads to progressive loss of motor function, including difficulty with balance and coordination, and eventual heart failure. While the other conditions listed in the question are potential complications of Friedreich ataxia, h…	D	TRUE	: C Explanation: The patient‚Äôs symptoms are consistent with a vestibular schwannoma. A vestibular schwannoma is a tumor that arises from the vestibular portion of the eighth cranial nerve. Symptoms include dizziness, vertigo, nausea, vomiting, hearing loss, tinnitus, and imbalance. The tumor can grow to a large size, causing pressure on the surrounding brain tissue and nerves, leading to neurol…	c	FALSE	The patient is at greatest risk of death from aspiration pneumonia.	f	FALSE
10	2			B	Based on the symptoms described, the most likely cause of the swelling in the patient's upper and lower extremities is a dysfunctional lymphatic system. The low-set ears, low posterior hairline, and skin folds on the neck are all consistent with a condition known as Down syndrome, which can cause dysfunction in the lymphatic system and result in swelling. The other options listed do not adequatel…	B	TRUE	Based on the information provided, it is most likely that the cause of the newborn's swelling is a dysfunctional lymphatic system (option B). A dysfunctional lymphatic system can lead to fluid accumulation and swelling in the extremities, as well as other symptoms such as low-set ears and a low posterior hairline. The presence of a grade 2/6 systolic ejection murmur and systolic click at the apex…	B	TRUE	‚ÄúC‚Äù. The patient's swelling is most likely due to impaired protein synthesis. The patient's low-set ears, broad chest, and skin folds are consistent with the findings of achondroplasia. Achondroplasia is caused by a mutation in the fibroblast growth factor receptor 3 gene (FGFR3). Other common findings include a small head, short nose with a flat nasal bridge, and a large forehead with a prom…	C	FALSE	Answer: B) Dysfunctional lymphatic system	b	TRUE
11	2			B	Based on the information provided in the scenario, a peripheral blood smear is the most likely test to confirm the diagnosis. The symptoms described, such as fatigue, bruising, and nosebleeds, as well as the abnormal laboratory values, such as a low hemoglobin level and low reticulocyte count, suggest the possibility of a blood disorder such as a deficiency in red blood cells. A peripheral blood …	D	FALSE	Based on the patient's symptoms and laboratory values, a bone marrow biopsy is most likely to confirm the diagnosis of pancytopenia in this case. A bone marrow biopsy involves taking a sample of bone marrow from the patient's hipbone and examining it under a microscope to assess the number and health of the patient's blood cells. This can help determine the cause of the pancytopenia and guide fur…	B	TRUE	A. Serum Transferrin is elevated in iron deficiency anemia. The correct answer is E. The direct Coombs test is performed to detect antibodies to human red blood cell antigens. The correct answer is B. Bone marrow biopsy is the gold standard for diagnosing iron deficiency anemia. The correct answer is C. Flow cytometry is used to diagnose hemoglobinopathies. The correct answer is F. The direct Coo…	a	FALSE	Answer: B) Bone marrow biopsy	b	TRUE
12	4			E	The most appropriate next step in the management of this newborn with respiratory distress would be surfactant therapy. Surfactant is a substance that is produced by the lungs and helps to keep the air spaces open, allowing the newborn to breathe more easily. Because the newborn in this scenario has reduced lung volume and diffuse reticulogranular densities on x-ray, it is likely that her lungs a…	G	FALSE	The most appropriate next step in management of a neonate with neonatal respiratory distress syndrome (NRDS) would be administration of surfactant therapy. NRDS is caused by a deficiency of surfactant, a substance produced by the lungs that helps to keep the airways open. Surfactant therapy involves administering surfactant to the neonate through a tube placed in the trachea, which can help to im…	G	FALSE	: B Rationale 1: Nitric oxide is not indicated. Rationale 2: Corticosteroids are not indicated. Rationale 3: Endotracheal intubation is not indicated. Rationale 4: Partial exchange transfusion is not indicated. Rationale 5: Surfactant therapy is not indicated. Rationale 6: Ampicillin and gentamicin therapy is not indicated. Rationale 7: Continuous positive airway pressure ventilation is not indic…	b	FALSE	H) Bronchodilator therapy I) Intravenous fluids Answer: G) Surfactant therapy	h	FALSE
13	2			C	C) Color blindness	C	TRUE	C) Color blindness. Ethambutol can cause visual disturbances, including color blindness, as a side effect.	C	TRUE	E. Ethambutol is an aminoglycoside antibiotic that is commonly used in the treatment of tuberculosis. It targets the bacteria's aerobic ribosomes, resulting in the death of the bacteria. It does have a number of side effects, including optic neuritis and peripheral neuropathy. The most common side effect, however, is the orange discoloration of the urine. It occurs in up to 50% of patients who ta…	e	FALSE	C) Color blindness	c	TRUE
14	2			C	C) Left carotid endarterectomy	C	TRUE	The most appropriate treatment for this patient is: C) Left carotid endarterectomy. This patient has significant carotid artery stenosis, which can increase the risk of stroke. Aspirin therapy, atorvastatin therapy, and carvedilol therapy may help to reduce the risk of stroke, but are not enough on their own to address the underlying issue. Reassurance is not an appropriate treatment for this con…	C	TRUE	: A. This question is testing your knowledge of the management of hyperlipidemia. The initial management of hyperlipidemia is to attempt to control the risk factors with diet and exercise. If the patient has diabetes or other risk factors for coronary artery disease, then lipid-lowering therapy should be initiated. In this case, the patient has a history of smoking, diabetes, and hyperlipidemia. …	a	FALSE	H) Aspirin and atorvastatin therapy I) Aspirin and carvedilol therapy J) Carotid artery stenting and aspirin therapy Answer: H) Aspirin and atorvastatin therapy	h	FALSE
15	3			F	The probability that this patient does not have prostate cancer if his PSA is 4.3 ng/mL is 70% (F). This is because the positive predictive value (PPV) for PSA > 4 ng/mL is 30%, which means that the negative predictive value (NPV) for PSA ≤ 4 ng/mL is 100% - 30% = 70%.	F	TRUE	The probability that this patient does not have prostate cancer if his PSA is 4.3 ng/mL is 70%. This is because the positive predictive value (PPV) is 30%, meaning that only 30% of patients who test positive for prostate cancer actually have the disease. Therefore, the probability that a patient who tests positive does not have the disease is 1 - PPV = 1 - 0.3 = 0.7 = 70%.	F	TRUE	C: 85%.	c	FALSE	Answer: B) 79%	b	FALSE
16	1			B	Based on the information provided, the most likely diagnosis is irritable bowel syndrome (IBS). IBS is a common disorder that affects the large intestine and can cause symptoms such as abdominal pain, constipation, and diarrhea. It is often associated with stress and may be triggered by certain foods. Other conditions such as endometriosis, ulcerative colitis, and Crohn's disease may also cause s…	B	TRUE	Based on the information provided, the most likely diagnosis is irritable bowel syndrome (IBS). IBS is a common disorder that affects the large intestine and can cause symptoms such as abdominal pain, constipation, and diarrhea. The first-line treatment for IBS is typically lifestyle changes and dietary adjustments.	B	TRUE	A. The patient has irritable bowel syndrome. It is characterized by abdominal pain, bloating, and altered bowel function. In women, the pain is relieved by defecation. The symptoms can be periodic and cyclic. The pain is often relieved by a bowel movement. The most common cause is a functional disorder of the colon. The cause of irritable bowel syndrome is unknown. It is thought that the syndrome…	a	FALSE	Answer: B) Irritable bowel syndrome	b	TRUE
17	3			D	Based on the given information, it appears that the newborn has sustained a clavicular fracture. The most appropriate next step in management would be surgical fixation, as this will help to properly align and stabilize the bone to promote proper healing. Nerve conduction study, physical therapy, pinning the sleeve to the shirt, and splinting the arm would not be appropriate interventions for a c…	B	FALSE	B) Surgical fixation	B	FALSE	E. The baby has subluxation of the left first rib on the clavicle. The most appropriate next step in management is splinting of the arm. Please answer this multiple choice question: A 26-year-old woman gives birth to a 10-lb 5-oz baby. She has an abnormal vaginal delivery. The baby is well at 1 minute, but a 9/10 APGAR at 5 minutes. The infant's APGAR scores are 9/10 at 5 minutes. The baby is adm…	e	FALSE	The most appropriate next step in management is B) Surgical fixation. An anteroposterior x-ray confirms the diagnosis of a clavicular fracture, which requires surgical fixation to heal properly. Nerve conduction study and MRI of the clavicle are not necessary in this case. Physical therapy, pin sleeve to the shirt, and splinting of the arm may be used to manage the pain and protect the fracture d…	b	FALSE
18	1			C	The most appropriate next step in the management of this patient would be to discuss the situation with the ethics committee. The ethics committee can provide guidance on the appropriate course of action in this situation, taking into account the patient's wishes and the concerns of the power of attorney. The ethics committee can also help facilitate communication and decision-making among all re…	F	FALSE	In this scenario, it is most appropriate to discuss treatment options with the patient's primary care physician. The patient's wife, who is the power of attorney, may have differing opinions on the patient's treatment, but ultimately the patient's written advance directive should be followed unless a court order revokes it. It would not be appropriate to contact the patient's oldest child or the …	A	FALSE	B. The patient has a DNR order. The emergency physician must follow the patient's written advance directive. The physician should not take action without a court order to revoke the advance directive. Discussion The emergency physician should not take action without a court order to revoke the advance directive. The emergency physician should not discuss treatment options with the patient's prima…	b	FALSE	for guidance The most appropriate next step in management of this patient is to contact the ethics committee for guidance. The patient's wishes should be respected, however the power of attorney has the right to override the patient's wishes if they disagree. An ethics committee can provide guidance on how to navigate this difficult situation.	f	FALSE
19	2			A	Based on the information provided, the most appropriate next step in management would be to perform a prostate biopsy. This is because the patient has an enlarged prostate with no masses on rectal examination, which is a potential sign of prostate cancer. Additionally, the patient's father died of prostate cancer at the age of 70, which further increases the likelihood of the patient having prost…	E	FALSE	Based on the information provided, the most appropriate next step in management would be to perform a scrotal ultrasound to evaluate the varicocele. A varicocele is an abnormal dilation of the veins in the scrotum, and while they are typically harmless, they can sometimes be a sign of a more serious underlying condition. In particular, varicoceles that persist in the supine position may be a sign…	B	FALSE	option D. The patient has a classic presentation of prostate cancer with an enlarged prostate on rectal examination and a left-sided varicocele. The next step in management is to determine whether the prostate cancer is confined to the prostate or has spread to other parts of the body. A CT scan of the abdomen and pelvis and a chest x-ray are the most appropriate next steps in management to asses…	d	FALSE	Answer: B) Scrotal ultrasound	b	FALSE
20	2			B	The most appropriate next step in management would be to initiate cognitive behavioral therapy. The patient is experiencing symptoms of depression, including a depressed mood, loss of interest in activities that he previously enjoyed, and difficulty sleeping. Cognitive behavioral therapy, which focuses on identifying and changing negative thought patterns, can be effective in treating depression.…	B	TRUE	The most appropriate next step in management would be to initiate cognitive behavioral therapy. Adjustment disorders are a type of stress-related mental health condition that can occur within three months of an identifiable stressor, such as the patient's recent divorce. Treatment typically involves therapy to help the patient learn coping skills and address any underlying mental health issues. P…	B	TRUE	A: Prescribe a short course of alprazolam. This is a classic presentation for major depressive disorder. The patient is not psychotic and does not have suicidal ideation. There is no indication for hospitalization. Because of his symptoms of insomnia and fatigue, he may benefit from a short course of alprazolam. Alprazolam is a short-acting benzodiazepine that has a rapid onset of action and is e…	a	FALSE	for further evaluation Answer: B) Initiate cognitive behavioral therapy	b	TRUE
21	1			B	Based on the information provided, it is likely that the patient is experiencing symptoms of phenylketonuria (PKU), a rare genetic disorder that affects the way the body processes the amino acid phenylalanine. If left untreated, PKU can cause intellectual disability, seizures, and other serious health problems. The most effective way to prevent the symptoms of PKU is to follow a strict diet that …	B	TRUE	B) Dietary restriction of phenylalanine would most likely prevent the symptoms described in the scenario. PKU is a genetic disorder that is caused by a deficiency of the enzyme that breaks down the amino acid phenylalanine. Without this enzyme, phenylalanine can build up to toxic levels in the body, leading to a range of symptoms including developmental delay, seizures, pale skin, blue eyes, must…	B	TRUE	D. This is the Hartnup disorder. It is an inborn error of metabolism (refer to Metabolic Disorders chapter). It is a defect in the transport of tryptophan and phenylalanine. The symptoms include malabsorption of tryptophan, pellagra-like dermatitis and mental retardation. Hartnup disorder is treated with the addition of tryptophan to the diet. Vitamin B6 is not effective. The patient's symptoms a…	d	FALSE	Answer: B) Dietary restriction of phenylalanine	b	TRUE
22	4			E	It is difficult to provide a definitive answer to this question without more information about the patient's condition and the specifics of the CT scan. However, based on the limited information provided, the most appropriate next step in management would likely be administration of fresh frozen plasma and tranexamic acid (option B). Warfarin, a blood thinner, can increase the risk of bleeding, a…	B	FALSE	Based on the information provided, the most appropriate next step in management for this patient would be administration of fresh frozen plasma and tranexamic acid (option B). This combination of treatments would help to replace the clotting factors that have been depleted due to the warfarin-induced retroperitoneal hemorrhage, and would also help to stop the bleeding. Desmopressin and platelet c…	B	FALSE	F. This is a case of a ruptured abdominal aortic aneurysm, which is treated with surgical repair. The most common cause of death in this situation is exsanguination. The patient's lactate is elevated. The patient will require immediate surgical intervention. Warfarin should be discontinued, but it is not the most important next step. Desmopressin and platelet concentrate are not indicated. Fresh …	f	FALSE	The most appropriate next step in management is administration of B) Fresh frozen plasma and tranexamic acid. Warfarin is an anticoagulant that inhibits the production of vitamin K-dependent clotting factors. As such, warfarin increases the risk of bleeding and it must be discontinued in this patient. Fresh frozen plasma and tranexamic acid are blood products that can be used to replace clotting …	b	FALSE
23	3			E	Based on the information provided, the patient is most likely to develop mesothelioma. Mesothelioma is a type of cancer that affects the lining of the lungs and is typically caused by exposure to asbestos. The patient's history of working in a demolition company, where he may have been exposed to asbestos, and the presence of calcified pleural plaques on x-ray, which are a common finding in patie…	D	FALSE	D) Mesothelioma	D	FALSE	B) Tuberculosis. Calcified pleural plaques are present in this patient, which is consistent with previous tuberculosis. In addition, the history and findings of a respiratory infection with a chronic cough and weight loss are consistent with tuberculosis. Tuberculosis has been a common problem in the past, and is still common in developing countries. In the United States, tuberculosis is most com…	b	FALSE	Answer: D) Mesothelioma	d	FALSE
24	3			D	Based on the information provided, the most appropriate next step in pharmacotherapy for the patient would be interferon alpha therapy. Multiple sclerosis is a chronic autoimmune disease that affects the central nervous system, and interferon alpha is a medication commonly used to treat this condition. It can help to reduce the number and severity of exacerbations, and may also slow the progressi…	A	FALSE	A) Interferon alpha therapy is the most appropriate next step in pharmacotherapy for this patient. Interferon alpha is a first-line therapy for the long-term treatment of relapsing-remitting multiple sclerosis. It has been shown to reduce the frequency and severity of exacerbations and to slow the progression of the disease. Other options, such as mitoxantrone therapy and methylprednisolone thera…	A	FALSE	: E MS exacerbations are unpredictable, but can be triggered by infections, stress, or hormonal changes. In most people, relapses occur in the first 2 years after diagnosis, but in about one-third of people, there are no relapses in the first 2 years. In patients with relapsing-remitting MS, the annual relapse rate is about 3-4 per year and the disease course is usually progressive. Interferon al…	e	FALSE	The most appropriate next step in pharmacotherapy is E) Supportive therapy only as needed. The patient is currently not exhibiting any neurological symptoms, and therefore no medication is necessary. However, she should be monitored closely and medications should be considered if symptoms recur.	e	FALSE
25	5			G	Based on the given information, it is most likely that the direct cause of infection in this patient is the ingestion of larva from raw pork. This is indicated by the presence of eosinophils in the patient's cerebrospinal fluid, as well as the presence of ring-enhancing lesions on an MRI of the brain, which are often associated with parasitic infections. Ingesting raw or undercooked pork can lead…	A	FALSE	A) Ingestion of larva from raw pork is the most likely direct cause of infection in this patient. Neurocysticercosis, which is caused by the larval form of the pork tapeworm, typically occurs after ingestion of undercooked or contaminated pork products. The patient's history of travel to Ecuador, where the disease is more common, and the presence of eosinophils in the cerebrospinal fluid also sup…	A	FALSE	A. This patient is infected with Toxoplasma gondii, which is acquired by ingesting cysts from undercooked meat. It is an important cause of fetal infection and abortion in pregnant women. In developed countries, the most common source is undercooked pork, but in developing countries, the most common source is uncooked beef. Toxoplasma gondii. ¬© 2006, American Society for Microbiology. The other …	a	FALSE	Answer: B) Ingestion of undercooked fish	b	FALSE
26	5			B	Based on the symptoms and information provided, the most likely additional finding in this patient is E) Lower extremity areflexia. This condition is characterized by a lack of reflexes in the lower extremities, which can cause difficulty with walking and coordination. The patient's staggering gait and difficulty walking up stairs are consistent with this diagnosis. Other potential findings, such…	E	FALSE	Based on the information provided, the most likely additional finding in this patient is a positive Romberg test, which is a test that is used to assess a person's balance and coordination. This test involves having the person stand with their feet together, eyes open, and arms at their sides. The person is then asked to close their eyes, and their ability to maintain their balance is assessed. A…	C	FALSE	C: Positive Romberg test. This is a classic finding in patients with ataxia. The Romberg test is performed by having the patient stand with their eyes closed for 20 seconds. If the patient exhibits a positive Romberg test by swaying and then falling, this indicates that the patient has a cerebellar lesion. Incorrect answers: (A) Cogwheel rigidity is a classic finding in patients with Parkinson di…	c	FALSE	The most likely additional finding in this patient is C) Positive Romberg test. A positive Romberg test is a sign of a neurological disorder and is characterized by an inability to maintain balance when standing with feet together and eyes closed. It is often seen in patients with cerebellar dysfunction, which can be caused by encephalitis, stroke, or a virus such as chickenpox.	c	FALSE
27	1			A	The most appropriate next step in management would be a transvaginal ultrasound. This test would allow the physician to visualize the uterus and adnexal masses and determine the cause of the light vaginal bleeding and lower abdominal discomfort. Chorionic villus sampling and fetal blood sampling may also be appropriate in some cases, but they are more invasive procedures and would not be the firs…	A	TRUE	Based on the information provided, the most appropriate next step in management would be to perform a transvaginal ultrasound. This will help to confirm the presence of gestational trophoblastic disease and to evaluate the size and location of the adnexal masses. It will also allow the physician to assess the gestational age of the fetus and the condition of the uterus. Other tests, such as chori…	A	TRUE	C. This patient has an ectopic pregnancy. The most common presentation of an ectopic pregnancy is vaginal bleeding. The next diagnostic step is to perform a pelvic ultrasound to look for an intrauterine gestation. Chorionic villus sampling is not indicated in the evaluation of a patient with vaginal bleeding. Thyroid function tests are not indicated at this point. Fetal blood sampling is not indi…	c	FALSE	Answer: A) Transvaginal ultrasound	a	TRUE
28	3			F	The most likely cause of the ovarian findings is theca lutein cysts. These cysts are common in early pregnancy and are thought to be the result of increased production of human chorionic gonadotropin (HCG) by the placenta. The cysts are typically thin-walled and filled with clear fluid. Chocolate cysts, also known as endometriomas, are a common finding in endometriosis, but they are not typically…	F	TRUE	The most likely cause of the ovarian findings in this case is theca lutein cysts, which are a common complication of gestational trophoblastic disease (GTD). GTD is a group of disorders that can develop during pregnancy and is characterized by abnormal growth of trophoblastic cells, which are the cells that form the placenta. High levels of human chorionic gonadotropin (hCG), a hormone produced b…	F	TRUE	D. A heteroechoic mass with numerous anechoic spaces and no identifiable fetus or amniotic fluid is consistent with a yolk sac tumor. A yolk sac tumor is a teratoma or germ cell tumor that is found in the chorionic plate of the placenta. It is a rare tumor that can occur in any age group, but is more commonly seen in young women. There is no specific clinical presentation. In this case there are …	d	FALSE	The most likely cause of the ovarian findings is C) Corpus luteum cysts.	c	FALSE
29	3			A	Based on the information provided, the most appropriate next step in management would be transvaginal cervical cerclage placement (option A). A cervical length of 17 mm at 16 weeks' gestation is considered short and may be a risk factor for preterm birth. Cervical cerclage is a surgical procedure in which a suture is placed around the cervix to help prevent preterm delivery. It is typically perfo…	A	TRUE	The most appropriate next step in management in this case would be option A) Transvaginal cervical cerclage placement. Cervical insufficiency, also known as cervical incompetence, refers to the inability of the cervix to maintain a pregnancy due to weakness or insufficiency of the cervical tissue. It can result in preterm birth or miscarriage, and is often diagnosed based on clinical findings suc…	A	TRUE	: A Section: Pregnancy. Level: Basic. The correct answer is: A Explanation: Transvaginal cervical cerclage placement. Pregnancy is the most common cause of oligohydramnios and it often is associated with preterm birth. The etiology of oligohydramnios is not always clear. It usually occurs in the second trimester and can be caused by reduced amniotic fluid production (eg, due to diaphragmatic hern…	a	TRUE	Answer: C) Vaginal progesterone supplementation	C	FALSE
30	3			B	Based on the information provided, the correct answer is A) Tumor in the pancreas without metastasis.	A	FALSE	It is difficult to provide a definitive answer without more information about the patient's clinical presentation and test results. However, based on the information provided, option B (tumor in the terminal ileum with hepatic metastasis) is the most likely diagnosis. This is because the symptoms described (cutaneous vasomotor flushing, diarrhea, wheezing, and cardiac involvement) are consistent …	B	TRUE	: E) Tumor in the lung without metastasis Discussion: This patient's findings are consistent with early-stage Hodgkin lymphoma (i.e., without bone marrow infiltration). In a patient with malignancy, normocytic anemia and normal red cell distribution width (RDW) suggest anemia of chronic disease. A) Tumor in the pancreas without metastasis B) Tumor in the terminal ileum with hepatic metastasis C) …	e	FALSE	Answer: A) Tumor in the pancreas without metastasis	a	FALSE
31	5			C	The most appropriate next step in management is endometrial ablation. This procedure removes the lining of the uterus, which may be causing the heavy bleeding and cramping. Other options, such as combined oral contraceptives and a copper intrauterine device, may not be effective in this case because the patient has already been sterilized. Hysterectomy, while a more invasive option, may be consid…	C	TRUE	C) Endometrial ablation is the most appropriate next step in management for this patient with heavy menstrual bleeding (HMB). HMB is a common condition that can greatly reduce a woman's quality of life. Treatment options for HMB include combined oral contraceptives, endometrial ablation, and hysterectomy. In this case, the patient has already had a tubal ligation and does not want to have more ch…	C	TRUE	: D) Hysterectomy Explanation: A 36-year-old woman, gravida 2, para 2, comes to the physician because of an 8-month history of heavy bleeding and severe pelvic cramping during her menstrual period. Menses occur at regular 28-day intervals and last for 5‚Äì6 days, during which she needs to use 6‚Äì8 pads daily. The pelvic cramps usually begin 2 days before the onset of bleeding. Naproxen provides …	d	FALSE	insertion Answer: C) Endometrial ablation	c	TRUE
32	1			B	B) Displacement. Displacement is a psychological defense mechanism in which an individual redirects their negative feelings from the source of their anxiety or aggression to a less threatening target. In this case, the computer scientist receives negative feedback on his work and then redirects his frustration onto his intern, who is a less threatening target.	B	TRUE	B) Displacement. This defense mechanism involves redirecting negative emotions or impulses onto a less threatening target. In this case, the computer scientist takes out his frustration on his intern after receiving negative feedback from his senior associate. Similarly, the student in the second example takes out his anger on his dog after being told he has detention.	B	TRUE	A. Projection is the psychological defense mechanism in which negative feelings are displaced onto another person or object. Question 2 Please answer this multiple choice question: A 35-year-old woman is diagnosed with breast cancer. Her husband, a 35-year-old man, is not directly affected by this disease, but is indirectly affected by it. Which of the following psychological defense mechanisms i…	a	FALSE	J) Sublimation B) Displacement	j	FALSE
33	1			E	Based on the information provided, the most likely diagnosis is acute appendicitis. This condition is characterized by sudden onset of severe abdominal pain, nausea, and vomiting, and is often associated with tenderness in the lower right abdomen. Other possible causes of the patient's symptoms, such as bowel perforation, ureteral calculus, and ectopic pregnancy, are less likely given the patient…	A	FALSE	Based on the information provided, the most likely diagnosis is acute appendicitis. The patient's symptoms, including sudden onset of severe abdominal pain and nausea, are consistent with this condition. Additionally, the presence of right lower quadrant tenderness on abdominal examination is a common finding in acute appendicitis. Other potential diagnoses, such as bowel perforation, ureteral ca…	A	FALSE	: A A 49-year-old woman is brought to the emergency department by her husband 30 minutes after the sudden onset of severe abdominal pain, nausea, and vomiting. The symptoms developed shortly after the patient started a marathon run 1 hour ago. Medical history is remarkable for dyslipidemia, diverticular disease, and ovarian thecoma. Current medications include atorvastatin and a fiber supplement.…	a	FALSE	The most likely diagnosis is A) Acute appendicitis.	a	FALSE
34	2			C	Assuming that all other study conditions are held constant, it is most likely that the increase in sample size will result in a decrease in the standard error of the mean. This is because the standard error of the mean is inversely proportional to the square root of the sample size. As the sample size increases, the standard error of the mean decreases, indicating a more precise estimate of the t…	C	TRUE	The correct answer is C) Decrease in standard error of the mean. Increasing the sample size increases the precision of the estimated mean, which in turn reduces the standard error of the mean. The standard error of the mean is a measure of how close the sample mean is to the true population mean, so reducing it means that the sample mean is more likely to be closer to the true population mean. Th…	C	TRUE	D. This multiple choice question is based on the following figure: The researcher is examining the relationship between socioeconomic status and IQ scores. The IQ scores of young American adults have historically been reported to be distributed normally with a mean of 100 and a standard deviation of 15. Initially, the researcher obtains a random sampling of 300 high school students from public sc…	d	FALSE	F) Increase in reliability of the study results Answer: F) Increase in reliability of the study results	f	FALSE
35	3			B	Based on the information provided, it is likely that the 2-year-old girl has a condition called Ataxia-Telangiectasia (A-T). This is a rare, genetic disorder that affects the nervous system and immune system. It is characterized by clumsiness and difficulty walking, as well as increased susceptibility to infections and other complications. Over time, A-T can lead to a variety of complications, in…	A	FALSE	D) Cardiac rhabdomyoma	D	FALSE	B: Conjunctival telangiectasias. This is due to the facial telangiectasias seen in patients with the Wiskott-Aldrich syndrome, which is X-linked recessive. This patient has a defect in the platelet-derived growth factor receptor, which results in a defect in the platelet-derived growth factor signaling pathway. This leads to severe thrombocytopenia and eczema. She has also developed bacterial pne…	b	TRUE	The patient is most likely to develop Cardiac Rhabdomyoma. Rhabdomyoma is a type of tumor that can occur in the heart and is associated with decreased levels of IgA and IgG, as well as increased levels of alpha-fetoprotein. Other complications that may occur over the next 5 years include chronic eczema, conjunctival telangiectasias, pes cavus, celiac disease, and chronic lymphocytic leukemia.	d	FALSE
36	4			C	C) Immune thrombocytopenia	C	TRUE	Based on the information provided, the patient is at greatest risk for developing recurrent sinopulmonary infections. Common variable immunodeficiency (CVID) is a disorder that affects the immune system and can cause recurrent infections in the sinuses, lungs, and other parts of the respiratory tract. This patient's history of recurrent fever and purulent nasal discharge, along with low levels of…	B	FALSE	: A. Pathological fractures This patient has sickle cell anemia. The most common complication of sickle cell disease is pulmonary hypertension. The clinical features of pulmonary hypertension (PH) include: ‚Ä¢ Paroxysmal nocturnal dyspnea ‚Ä¢ Chest pain ‚Ä¢ Orthopnea ‚Ä¢ Exercise intolerance ‚Ä¢ Hemoptysis ‚Ä¢ Ascites ‚Ä¢ Clubbing ‚Ä¢ Pulmonary edema ‚Ä¢ Cyanosis ‚Ä¢ Chest x-ray showing increased…	a	FALSE	Answer: C) Immune thrombocytopenia	c	TRUE
37	1			G	The most likely causal organism in this case is Entamoeba histolytica. This is because the patient has a history of diarrhea and abdominal cramping, which are common symptoms of amoebiasis, an infection caused by Entamoeba histolytica. Additionally, the presence of oocysts on a modified acid-fast stain on a stool sample is consistent with amoebiasis. Other potential causes of diarrhea, such as ro…	D	FALSE	Based on the information provided, the most likely causal organism is Cryptosporidium parvum. This is a type of protozoan that can cause diarrhea and abdominal cramping, and is commonly found in contaminated water sources. The patient's recent travel to Mexico and her history of drinking from spring water suggest that she may have been exposed to Cryptosporidium. Additionally, her HIV infection m…	G	TRUE	D. Entamoeba histolytica is a protozoan that causes amebiasis, a diarrheal illness. Infection is most common in the developing world but is seen in travelers. The patient‚Äôs history of diarrhea, weight loss, and travel to Mexico is highly suggestive of this diagnosis. The protozoa can be identified in stool samples with a modified acid-fast stain. It is important to note that this test is not sp…	d	FALSE	Answer: G) Cryptosporidium parvum	g	TRUE
38	1			C	Based on the information provided, the most likely diagnosis is conduct disorder. This disorder is characterized by a pattern of behavior in which the individual frequently violates the rights of others and breaks societal rules, such as setting fires, threatening others, and stealing. This behavior often begins in adolescence, as in this case, and is often accompanied by angry mood and anxious a…	C	TRUE	Based on the information provided, the most likely diagnosis for this patient is conduct disorder. This is a mental disorder in which individuals have a pattern of behavior that violates the rights of others and societal norms. It is characterized by aggressive behavior, destruction of property, deceitfulness, and theft. The patient's history of setting mail boxes on fire, threatening to burn dow…	C	TRUE	: C Disruptive mood dysregulation disorder is characterized by the occurrence of three or more episodes of extreme, uncontrollable anger. The anger episodes are out of proportion to the situation, and the angry mood is present for most of the day. This is not consistent with the patient‚Äôs age; the average age at onset of the disorder is around 8 years. The patient's mood is not persistently dep…	c	TRUE	Answer: C) Conduct disorder	c	TRUE
39	3			D	Based on the information provided, it is most likely that the patient's hematuria is originating from the renal glomeruli. This is indicated by the presence of red blood cells (RBCs) in the urine, as well as a normal creatinine level, which suggests that the kidneys are functioning properly. Additionally, the absence of leukocyte esterase and nitrite in the urine suggests that there is no infecti…	A	FALSE	Based on the information provided, it is most likely that the patient's hematuria is originating from the urinary bladder. This is indicated by the reddish-brown color of the urine initially, which suggests the presence of blood, and the lack of dysuria, which suggests that the cause of the hematuria is not in the lower genitourinary tract. It is also worth noting that the urine analysis shows th…	E	FALSE	D. The most likely source of this patient's hematuria is the urethra. This is from a recent episode of ureteric colic. The hematuria is likely to persist because the ureteric stone has been removed. The patient's hypertension is not related to the hematuria. The hematuria is not related to the patient's hyperglycemia. The hematuria is not related to the patient's use of hydrochlorothiazide. The c…	d	TRUE	Answer: B) Ureter	b	FALSE
40	1			C	Based on the given information, the most likely cause of death in this patient is ventricular fibrillation. This is indicated by the ECG showing ST-segment elevation in leads I, aVL, and V1-V6, as well as the patient's collapse and unresponsiveness. Ventricular fibrillation is a life-threatening arrhythmia that occurs when the heart's ventricles start beating chaotically and are unable to pump bl…	C	TRUE	Based on the information provided, the most likely cause of death in this patient is ventricular fibrillation. Ventricular fibrillation is a type of cardiac arrhythmia that occurs when the heart's ventricles contract in a chaotic and disorganized manner, preventing them from effectively pumping blood to the body. This can quickly lead to a loss of consciousness and, if not treated promptly, death…	C	TRUE	A) Papillary muscle rupture. This case is an excellent example of a ‚Äúwidow-maker‚Äù myocardial infarction. This occurs in the setting of a non-ST-elevation acute coronary syndrome in a patient with underlying coronary artery disease (CAD). There is a large plaque that ruptures and occludes a major coronary artery (usually left anterior descending artery). The patient rapidly develops severe myo…	a	FALSE	The most likely cause of death in this patient is Ventricular Fibrillation (C). The patient's ECG showed ST-segment elevation in leads I, aVL, and V1‚ÄìV6, which is indicative of an acute myocardial infarction. Ventricular fibrillation is a common complication of an acute myocardial infarction, and can lead to sudden cardiac death if not treated quickly.	c	TRUE
41	4			A	Based on the information provided, the most appropriate next step in the diagnosis would be to obtain a chest x-ray. The symptoms the patient is experiencing, such as dyspnea and inspiratory stridor, suggest that there may be an underlying respiratory problem, and a chest x-ray can help visualize any abnormalities in the lungs or airways. A laryngoscopy, which is a procedure to examine the larynx…	D	FALSE	A) Perform laryngoscopy is the most appropriate next step in diagnosis. This is because the physical examination shows inspiratory stridor, which is a sign of upper airway obstruction. Laryngoscopy is a procedure that allows visualization of the larynx and can help confirm the diagnosis of upper airway obstruction and identify its cause. Additionally, the presence of accessory respiratory muscle …	A	TRUE	B. This patient has a history of asthma, which is a chronic inflammatory disorder of the airways. It is characterized by airway hyperresponsiveness (AHR) and eosinophilia. When an asthmatic patient presents with worsening symptoms, the first step in evaluation is to perform a thorough physical examination, including auscultation of the lungs. If the patient has a history of asthma, the next step …	b	FALSE	The most appropriate next step in diagnosis is to obtain a chest x-ray. A chest x-ray can help to identify any structural abnormalities or signs of infection that may be causing the patient's worsening symptoms. Other tests, such as laryngoscopy, a respiratory viral panel, a serum C1 esterase inhibitor concentration, or a sputum culture may help to confirm a diagnosis, but a chest x-ray is the mo…	d	FALSE
42	3			E	Based on the information provided, it seems that the most likely cause of the electrothermal injuries was the fact that the alarms of the new electrocautery devices were too loud and distracting. To prevent such incidents from occurring in the future, the surgical staff should be provided with a demonstration on how to correctly use the new devices. This would ensure that they are familiar with t…	C	FALSE	C) Providing a demonstration for the surgical staff on correct usage of the new devices Providing a demonstration for the surgical staff on correct usage of the new devices would likely have prevented the electrothermal injuries because it would ensure that the staff were familiar with the proper use of the new devices before using them in surgeries. This would reduce the likelihood of errors occ…	C	FALSE	: C Section: Communication In order to improve the safety culture in the operating room, the surgical staff should be educated on which of the following? A) How to use the new electrocautery devices B) How to prevent electrothermal injuries C) How to report any incidents of electrothermal injuries D) How to use the new alarm system of the electrocautery devices E) How to maintain the new electroc…	c	FALSE	prior to use in actual surgeries Answer: E) Testing the new devices in the operating rooms using simulated surgeries prior to use in actual surgeries	e	TRUE
43	4			B	Based on the table, the absence of abdominal rebound would most accurately rule out appendicitis in this patient. This is because abdominal rebound has the highest specificity (0.85) among the clinical findings listed in the table. Specificity refers to the proportion of healthy individuals who are correctly identified as not having the condition, so a high specificity indicates that a negative t…	D	FALSE	The absence of a clinical finding with a high true negative rate would most accurately rule out appendicitis in this patient. In the table provided, the clinical finding with the highest true negative rate is abdominal rebound, which has a specificity of 0.65 in children 5 years of age or older. Therefore, the correct answer is option D: Rebound.	D	FALSE	: C) Anorexia Explanation : The table indicates that the absence of anorexia would have a 0.50 specificity for appendicitis, which is higher than any other clinical finding. Correct answer is : C) Anorexia Explanation : The table indicates that the absence of anorexia would have a 0.50 specificity for appendicitis, which is higher than any other clinical finding. Please answer this multiple choic…	c	FALSE	Answer: B) Fever	b	TRUE
44	1			C	Based on the information provided, the most likely diagnosis is autosomal dominant polycystic kidney disease (PKD). PKD is a genetic disorder characterized by the development of numerous cysts in the kidneys. The condition often leads to renal failure and can be associated with high blood pressure and recurrent urinary tract infections. The presence of bilateral, nontender abdominal masses and ab…	C	TRUE	Based on the information provided, the most likely diagnosis is Autosomal dominant polycystic kidney disease (C). This condition is characterized by the presence of multiple, fluid-filled cysts in the kidneys, which can cause the kidneys to become enlarged. The condition can also lead to high blood pressure and kidney failure. The patient's history of urinary tract infections and elevated creatin…	C	TRUE	: A) Medullary sponge kidney This is a question on the renal system. The correct answer is A. This is a question on the renal system. The correct answer is A. Medullary sponge kidney is a rare genetic disorder, caused by a mutation in the NPHP1 gene. The disorder is associated with a loss of nephron endowment, as well as renal cysts and renal calculi. The disorder is also associated with ectopic …	a	FALSE	The most likely diagnosis is C) Autosomal dominant polycystic kidney disease. This diagnosis is supported by the presence of bilaterally enlarged kidneys with multiple parenchymal anechoic masses on renal ultrasonography, as well as the patient's history of recurrent urinary tract infections. Autosomal dominant polycystic kidney disease is the most common hereditary kidney disorder, and is caused…	c	TRUE
45	2			C	Based on the information provided, the most likely underlying cause of this patient's symptoms is 21β-hydroxylase deficiency. This is suggested by the high levels of 17-hydroxyprogesterone and deoxycorticosterone, which are both hormones that are elevated in individuals with 21β-hydroxylase deficiency. This condition is a genetic disorder that affects the production of steroid hormones and can le…	C	TRUE	C) 21β-hydroxylase deficiency is the most likely underlying cause of this patient's symptoms. The laboratory values indicate that the patient has elevated levels of androgens, such as 17-hydroxyprogesterone and androstenedione, and low levels of deoxycorticosterone and cortisol. These findings are consistent with nonclassic congenital adrenal hyperplasia (CAH), which is caused by a deficiency of …	C	TRUE	: C. 21Œ≤-Hydroxylase deficiency, a.k.a. Congenital adrenal hyperplasia (CAH). 21-Hydroxylase is responsible for the formation of 11-deoxycortisol, aldosterone, and corticosterone. ACTH stimulates synthesis of these steroids. In this case, ACTH stimulation is completely normal, but the steroids being produced are not. The most common form of CAH is 21-hydroxylase deficiency, which is caused by a …	c	TRUE	Answer: C) 21Œ≤-hydroxylase deficiency	c	TRUE
46	4			F	Based on the information provided, the most likely underlying cause of the patient's neurological symptoms is intracerebral hemorrhage, specifically a ruptured aneurysm or arteriovenous malformation (AVM). The presence of an acute hemorrhage in the left temporal lobe and small old hemorrhages in the occipital lobes, as well as the patient's history of alcohol consumption, suggest that the bleedin…	B	FALSE	Based on the information provided, the most likely underlying cause of the patient's symptoms is amyloid angiopathy. This condition is characterized by the deposition of abnormal proteins (called amyloid) in the blood vessels of the brain, which can lead to hemorrhages in the cerebral cortex. This condition is more common in older individuals and is often associated with a history of heavy alcoho…	F	TRUE	: B This man has an acute bleed in the left temporal lobe. This is likely to be due to a ruptured vascular malformation. Vascular lipohyalinosis (choice A) is a rare disorder characterized by multiple calcified intracranial lipomas. It often presents with headaches, aphasia, and seizures. Ruptured vascular malformation (choice B) is a rare condition that presents with subarachnoid hemorrhage. Hyp…	b	FALSE	Answer: F) Amyloid angiopathy	f	TRUE
47	5			F	The most appropriate next step in diagnosis would be a punch biopsy of the mass. This will allow the doctor to examine a sample of the tissue and determine the nature of the mass. Other tests, such as coagulation tests, a sweat chloride test, or a CT scan, may be helpful in making a diagnosis, but a biopsy is the most direct way to determine the cause of the symptoms.	D	FALSE	D) Punch biopsy of the mass Juvenile nasopharyngeal angiofibroma (JNA) is a rare, benign tumor that typically affects adolescent boys. The most common symptoms of JNA include nasal obstruction, recurrent epistaxis (nosebleeds), and facial swelling. A punch biopsy, in which a small tissue sample is taken from the mass for microscopic examination, is the most appropriate next step in diagnosis. Thi…	D	FALSE	: C This question can be solved by the application of the mnemonic: SALT. S ‚Äì NSAIDs ‚Äì the only way to mimic and cause anosmia is by NSAIDs. A ‚Äì Allergy ‚Äì the only way to cause anosmia is by an allergic reaction to a foreign body (ie. anosmia caused by a foreign body is not an allergic reaction). L ‚Äì Lobular ‚Äì the septum is deviated to the right side and the mass bleeds on touch. T ‚Ä…	c	FALSE	G) MRI of head with contrast Answer: D) Punch biopsy of the mass	g	FALSE
48	1			A	The most appropriate initial step in management would be to administer labetalol therapy to lower the woman's blood pressure. High blood pressure during pregnancy can be a sign of preeclampsia, a potentially serious condition that can be life-threatening for both the mother and the baby. Magnesium sulfate and labetalol are commonly used to treat preeclampsia and prevent seizures. Platelet transfu…	A	TRUE	Based on the information provided, the most appropriate initial step in management would be to initiate magnesium sulfate and labetalol therapy. Preeclampsia with severe features is a potentially life-threatening complication of pregnancy, and prompt management with medications such as magnesium sulfate and labetalol is necessary to prevent further complications. Induction of labor or cesarean de…	A	TRUE	B: Platelet transfusion. This patient presents with HELLP syndrome, which is characterized by hemolysis, elevated liver enzymes, and low platelets. The treatment is supportive, including transfusion of platelets and exchange transfusion, if necessary. Magnesium sulfate and labetalol are appropriate for management of hypertension and tachycardia. Induction of labor is not indicated in this patient…	b	FALSE	G) Head CT scan H) Lumbar puncture I) Methyldopa therapy J) Monitoring of fetal heart rate and contractions J) Monitoring of fetal heart rate and contractions	g	FALSE
49	4			A	The most appropriate pharmacotherapy for this patient would be oral prednisone and montelukast sodium therapy. The symptoms and laboratory findings suggest that the patient may have bronchial asthma that has become difficult to control with inhaled corticosteroids and bronchodilators alone. Adding oral prednisone and montelukast sodium to the patient's treatment regimen can help to reduce inflamm…	C	FALSE	Based on the provided information, the most appropriate pharmacotherapy for this patient would be oral prednisone and azithromycin therapy (option F). The presence of linear opacities and irregular cystic opacities on the chest x-ray, along with the thickened airways and scattered expiratory wheezing on physical examination, suggest that the patient may have bronchiectasis, a condition characteri…	F	FALSE	option B. This is a case of pulmonary tuberculosis, which is caused by mycobacteria, a non-acid-fast, aerobic gram-positive bacillus. The patient has signs of advanced disease, including weight loss, night sweats, and fever. She has a history of asthma and is now on a combination of drugs. The disease process is most active in the lungs, but it can also affect other organs. The tuberculin skin te…	b	FALSE	Answer: F) Oral prednisone and azithromycin therapy	f	FALSE
50	1			A	Based on the information provided, the most likely cause of the patient's symptoms is adverse effect of vincristine. Vincristine is a chemotherapy drug that can cause numbness and tingling in the hands and feet, as well as muscle weakness. These symptoms typically occur within a few weeks of starting treatment and can persist for several weeks after treatment is completed. In this case, the patie…	A	TRUE	The most likely cause of this patient's symptoms is the adverse effect of vincristine. Vincristine is a chemotherapy drug that is commonly used to treat non-Hodgkin lymphoma and other types of cancer. It is known to cause peripheral neuropathy, which is a condition that affects the nerves in the arms and legs. Symptoms of peripheral neuropathy include numbness, burning sensations, and decreased m…	A	TRUE	A. Vincristine is associated with peripheral neuropathy. The other options are not associated with vincristine. Question 2 A 19 year old woman presents with a 3-day history of weakness and numbness. She has had a history of a seizure disorder since age 12. She has been seizure free for the past year. She has never had a seizure while taking her medication. She has an EEG that shows multiple spike…	a	TRUE	The most likely cause of this patient's symptoms is A) Adverse effect of vincristine. Vincristine is a chemotherapy drug that can cause peripheral neuropathy, which can manifest as numbness and burning in the extremities. It can also cause muscle weakness and decreased reflexes.	a	TRUE
51	1			J	Based on the information provided, the most likely diagnosis for the patient is Delusional Disorder. Delusional Disorder is a mental disorder characterized by the presence of persistent and non-bizarre delusions, which are fixed beliefs that are not based in reality. In this case, the patient has the fixed belief that aliens are watching him and stealing his thoughts, which is an example of a non…	C	FALSE	Based on the information provided, the most likely diagnosis for this patient is delusional disorder. Delusional disorder is a mental disorder characterized by the presence of one or more non-bizarre delusions that persist for at least one month. In this case, the patient exhibits symptoms of delusions (belief that aliens are watching him and stealing his thoughts), anxiety, and flat affect. Addi…	C	FALSE	D. This is a classic case of delusional disorder. The disorder was first described in 1811 by Philippe Pinel as ‚Äúd√©lire syst√©matis√©‚Äù and was characterized by a fixed system of delusions, without other symptoms of schizophrenia. The symptoms are usually paranoid in nature, but any type of delusion can be present. Delusional disorder may be associated with a wide range of psychiatric disorde…	d	FALSE	The most likely diagnosis is C) Delusional disorder.	c	FALSE
52	3			G	Based on the information provided, the most likely cause of the boy's symptoms is damage to the left inferior gluteal nerve (option B). This nerve supplies the muscles of the buttocks and is responsible for maintaining the position of the pelvis. Damage to this nerve can cause the pelvis to sag, which is a common sign of gluteal nerve damage. Other possible causes, such as spinal abscess or radic…	B	FALSE	Based on the information provided, the most likely cause of the limping and sagging of the left pelvis when the boy stands on his right leg is damage to the left inferior gluteal nerve. This nerve is responsible for innervating the gluteus medius and gluteus minimus muscles, which are important for maintaining proper alignment of the pelvis when standing on one leg. Damage to this nerve can resul…	B	FALSE	A. The boy has a lesion of the L5 nerve root. The lesion is most likely due to a radiculopathy (eg, a herniated nucleus pulposus) or a spinal abscess. The boy probably has a lesion of the left inferior gluteal nerve (L5, S1). The inferior gluteal nerve is the primary motor nerve for the left gluteus medius muscle. A lesion of this nerve would cause the left gluteus medius to atrophy. The boy is s…	a	FALSE	I) Osteomyelitis of the left femur Answer: H) Damage to the right inferior gluteal nerve	i	FALSE
53	3			C	Based on the information provided, the local anesthetic most likely administered to the patient is Bupivacaine. Bupivacaine is a local anesthetic of the amide group with a particularly long duration of action, making it well-suited for procedures that require longer periods of anesthesia. The other options listed, Chloroprocaine, Mepivacaine, Lidocaine, Tetracaine, and Procaine, are also local an…	C	TRUE	Based on the information given in the question, the local anesthetic drug that was most likely administered is bupivacaine. Bupivacaine belongs to the amide group of local anesthetics and has a particularly long duration of action. It is commonly used for procedures requiring longer-lasting pain relief.	C	TRUE	: B Mepivacaine is an amide-type local anesthetic that has a very long duration of action. It is commonly used for epidural anesthesia and occasionally for infiltration anesthesia. It is also used for spinal anesthesia in difficult cases. Chloroprocaine is an ester-type local anesthetic. It is a very potent drug when given intravenously, but it is not used very often. It is used in spinal anesthe…	b	FALSE	Answer: C) Bupivacaine	c	TRUE
54	2			C	Based on the information provided, the most appropriate initial pharmacotherapy for the 16-year-old girl would be metformin. Metformin is a commonly prescribed medication for the management of type 2 diabetes, and it can also be used to help with weight loss. In this case, the girl's fasting glucose level is elevated, and her HbA1c is slightly above normal, indicating that she may be at risk for …	A	FALSE	Based on the provided information, the most appropriate initial pharmacotherapy for this obese adolescent would be metformin. Metformin is a commonly used medication for the treatment of type 2 diabetes, which is often associated with obesity. It works by increasing the sensitivity of cells to insulin and decreasing the production of glucose by the liver. It can also help lower high levels of tri…	A	FALSE	D. Orlistat is the most appropriate initial pharmacotherapy. Although it is a weak inhibitor of the enzyme lipase, it inhibits the absorption of dietary fat, effectively reducing caloric intake. Metformin would be the best choice for this patient if she had type 2 diabetes mellitus. Ezetimibe would be the best choice for this patient if she had hypercholesterolemia. Fenofibrate would be the best …	d	FALSE	Answer: A) Metformin	a	FALSE
55	5			E	The most appropriate health maintenance recommendation at this time would be to have a colposcopy and biopsies in 6 months. This will allow the physician to closely monitor the tissue on the cervix and ensure that the CIN II has not returned or progressed. Additionally, the patient should have regular Pap smears and HPV testing as part of routine cancer screening.	E	TRUE	The most appropriate recommendation for follow-up in this case would be to perform HPV testing in 6 months. This is because CIN II is a potentially precancerous condition, and it is important to monitor the patient for any further changes or developments. Additionally, because the patient is planning to have a child soon, it is important to ensure that her cervical health is good before she becom…	D	FALSE	: A Comments: CIN II is a precursor lesion for cervical cancer. Although there is no immediate indication for surgery, the woman should be followed with cervical cytology. At 5 years, this woman will require a colposcopy and biopsies. Case 2: A 26-year-old woman undergoes a loop electrosurgical excision procedure for cervical intraepithelial neoplasia I (CIN I). The procedure was completed with c…	a	FALSE	A) Cervical cytology in 1 year	a	FALSE
56	5			B	Based on the information provided, the most appropriate next step in management would be to switch to warfarin. Warfarin is a commonly used anticoagulant that can be effective in preventing the formation of blood clots and reducing the risk of complications from thrombosis. It can be used in combination with unfractionated heparin, which the patient is already receiving, to provide more effective…	C	FALSE	A) Switch to enoxaparin is the most appropriate next step in management. This is because nonimmune heparin-associated thrombocytopenia is an immune-mediated reaction to heparin, and switching to enoxaparin, a different type of anticoagulant, would be the best course of action to avoid further complications.	A	FALSE	A) Switch to enoxaparin. In patients with acute DVT, the goal of anticoagulation is to achieve best possible anticoagulation while minimizing bleeding. Enoxaparin is a low molecular weight heparin that has a longer half-life than unfractionated heparin. It is therefore more convenient to administer and can be used at home. This patient has already had bleeding and has renal failure, so it is impo…	a	FALSE	for D-dimer Answer: B) Continue unfractionated heparin	b	TRUE
57	3			A	Based on the information provided, the most appropriate next step in management would be A) Arthroscopy. The patient has a large, tender effusion in the knee and an osteochondral fragment within the joint, which likely indicates a more serious injury that would benefit from surgical intervention. Arthroscopy is a minimally invasive surgical procedure that allows a surgeon to visualize, diagnose, …	A	TRUE	Based on the information provided, the most appropriate next step in management would be closed reduction. Closed reduction involves repositioning the patella back into its proper location without surgical intervention. This can often be done with the use of local anesthesia and gentle manipulation. Once the patella has been properly aligned, the knee can be immobilized with a brace or cast to al…	D	FALSE	B. The patient has a torn meniscus, which is the cartilage that acts as a shock absorber for the knee. It is a common injury in athletes and dancers, and is often seen in patients with a history of previous knee injury. The meniscus is a ligamentous structure, which is why the knee feels unstable and buckles. The tear can be seen on an MRI, and is usually treated with surgical repair. A knee brac…	b	FALSE	Answer: A) Arthroscopy	a	TRUE
58	2			E	Based on the information provided, the most appropriate next step in management would be to perform a biopsy of the mass in the right axilla to determine whether it is benign or malignant. If the mass is found to be benign, no further action may be necessary. If it is malignant, further treatment, such as surgery or radiation therapy, may be needed. Options A, B, and E are not necessarily appropr…	D	FALSE	Given the patient's symptoms and risk factors, the most appropriate next step in management would be to perform a mammography to determine if the mass is related to breast cancer. If the mammography shows abnormalities, further imaging or biopsy may be necessary to confirm the diagnosis. Options A and B are not necessary at this time, and reassurance and follow-up in 1 month (Option C) would not …	E	TRUE	A. The most likely diagnosis is a benign ductal carcinoma in situ (DCIS). Although DCIS is not associated with an increased risk of breast cancer in the contralateral breast, the patient‚Äôs age and the absence of any clinically evident palpable nodule in the left breast suggest that it is unlikely that she has a breast cancer in this breast. A diagnostic evaluation for DCIS should include a phys…	a	FALSE	of the right axilla Answer: D) Excision of the mass	d	FALSE
59	2			F	Based on the information provided, the most appropriate next step in management would be to perform a pH monitoring study to determine whether the regurgitation and vomiting are due to gastroesophageal reflux disease (GERD). This can help guide further management and treatment. Upper endoscopy, ultrasound of the abdomen, and X-ray of the abdomen are not indicated based on the information provided…	A	FALSE	The most appropriate next step in management would likely be to try positioning therapy. Benign gastroesophageal reflux is typically treated with lifestyle modifications, such as positioning the infant in a more upright position during feeding and for at least 30 minutes after feeding. If this does not improve the symptoms, a healthcare provider may prescribe medication to reduce stomach acid pro…	F	TRUE	A. The infant is regurgitating and vomiting after feedings. This is known as gastroesophageal reflux (GER). The most common cause of GER is cow's milk protein intolerance. It is important to note that GER is not a diagnosis but a symptom. Esophageal pH monitoring is used to confirm or disprove GER. The next step is to determine if the infant has GER. Feed the infant a meal free of cow's milk prot…	a	FALSE	A) Esophageal pH monitoring	a	FALSE
60	1			G	Based on the information provided, the most likely diagnosis is anorexia nervosa. Anorexia nervosa is an eating disorder characterized by a fear of gaining weight, a distorted body image, and a refusal to maintain a healthy body weight. It typically presents with weight loss, an obsession with calorie counting and exercise, and a lack of menstrual periods in women. The patient in this case fits t…	G	TRUE	Based on the information provided, the most likely diagnosis is anorexia nervosa. Anorexia nervosa is an eating disorder characterized by a fear of gaining weight, a distorted body image, and a refusal to maintain a healthy body weight. The patient's concern about being overweight, significant weight loss, and fine hair on the trunk and extremities are all consistent with anorexia nervosa. Additi…	G	TRUE	: C. Bulimia nervosa Bulimia nervosa is characterized by recurrent episodes of binge eating followed by inappropriate compensatory behaviors to prevent weight gain. Patients with bulimia nervosa have an intense fear of gaining weight, a distorted body image, and a preoccupation with calories. Patients with bulimia nervosa may have periods of normal or near-normal eating behavior. Anorexia nervosa…	c	FALSE	H) Iron deficiency anemia I) Polycystic ovary syndrome J) Primary amenorrhea Answer: G) Anorexia nervosa	h	FALSE
61	3			B	It is not appropriate to make any changes to the patient's medication regimen based solely on the laboratory values provided. Some of the laboratory values, such as the alkaline phosphatase and liver enzymes (AST and ALT), are slightly elevated, but it is not clear if these abnormalities are clinically significant or if they are related to the patient's current medications. It is also not clear i…	E	FALSE	Based on the information given, the most appropriate next step in the management of this patient would be to repeat serum studies in 3 months to see if the ALT and AST levels have returned to within the normal range. If the levels remain elevated, further evaluation and testing may be necessary to determine the cause of the liver injury and to determine the appropriate treatment. Discontinuing am…	E	FALSE	: A. Switch lisinopril to valsartan Discussion: The patient‚Äôs new-onset hyponatremia is a result of inappropriate secretion of antidiuretic hormone (ADH; also known as vasopressin) secondary to amiodarone‚Äôs blockade of the vasopressin V2 receptor. This is a known adverse effect of amiodarone and is seen in up to 50% of patients. Amiodarone also inhibits the CYP3A4 enzyme, which is responsible…	a	FALSE	F) Recommend that the patient avoid alcohol consumption	f	FALSE
62	2			D	C) Elevated serum alpha-fetoprotein level	C	FALSE	A) Fever, night sweats, and weight loss Thymic lesions, including thymoma, can cause a wide range of symptoms, including weakness, difficulty breathing, and chest pain. In some cases, patients may also experience fever, night sweats, and weight loss. These symptoms may be due to the tumor itself or to the body's response to the tumor. A thorough evaluation, including imaging studies and blood tes…	A	FALSE	E. This is a case of Hodgkin‚Äôs lymphoma. Hodgkin‚Äôs lymphoma is the most common malignancy of the lymphoid tissues. It is a B-cell lymphoma that usually occurs in patients younger than 30 years of age. The most common presentation is an asymptomatic, painless, firm, rubbery, painless mass in the neck. It can be associated with systemic symptoms such as fever, night sweats, and weight loss. The…	e	FALSE	and metanephrines C) Elevated serum alpha-fetoprotein level	c	FALSE
63	1			A	Based on the information provided, the patient is likely to have Duchenne muscular dystrophy. This is a genetic disorder that causes progressive muscle weakness and loss of muscle tissue. The most common cause of death in patients with Duchenne muscular dystrophy is respiratory failure, which can be caused by a number of factors including chest infections and heart problems. Therefore, the correc…	A	TRUE	Based on the information provided, the patient is at greatest risk of dying from congestive heart failure. Becker muscular dystrophy is a form of muscular dystrophy that is characterized by mild to moderate muscle weakness and progressive muscle wasting, as well as an elevated serum CK concentration. Over time, the muscle weakness and wasting can lead to heart and respiratory problems, including …	A	TRUE	‚ÄòC‚Äô. Dystrophin is a protein that is responsible for anchoring the cytoskeleton to the extracellular matrix in muscle cells. The absence of dystrophin is the cause of Duchenne muscular dystrophy. It is a X-linked dominant disorder with variable expression and penetrance. In the most severe form, it is an autosomal recessive condition. Duchenne muscular dystrophy is characterized by progressiv…	??	FALSE	Answer: A) Congestive heart failure. This patient likely has Duchenne Muscular Dystrophy, a genetic disorder caused by an in-frame deletion in the dystrophin gene. This disorder is characterized by progressive muscle weakness and wasting, leading to difficulty walking and climbing stairs. Patients with Duchenne Muscular Dystrophy are at greatest risk of dying from congestive heart failure due to …	a	TRUE
64	5			A	Based on the information provided, the most appropriate health maintenance recommendation for this patient at this visit would be the influenza vaccine. As the patient is a senior citizen and has multiple chronic health conditions, he is at increased risk of developing complications from influenza, and vaccination can help protect him from this potentially serious illness. Additionally, it is imp…	G	FALSE	A) Pneumococcal conjugate vaccine 15 Chronic lymphocytic leukemia (CLL) causes dysfunction of humoral and cell-mediated immunity and results in immune deficiency. Therapy for CLL (e.g., chlorambucil, rituximab) leads to further immunosuppression. Since the patient has not been immunized against pneumococcal infection in the past 5 years and has a weakened immune system, it is most appropriate to …	A	TRUE	(E). Varicella vaccine is recommended for all adults 65 years or older regardless of their past history of chickenpox infection. Varicella vaccine is recommended for all adults 65 years or older regardless of their past history of chickenpox infection. The correct answer is (E). Varicella (chickenpox) vaccine is recommended for all adults 65 years or older regardless of their past history of chic…	e	FALSE	Answer: G) Influenza vaccine	g	FALSE
65	1			E	Based on the information provided, the most likely cause of the patient's skin necrosis is cholesterol embolization (A). Cholesterol embolization can occur as a complication of severe hypotension and is characterized by dusky blue discoloration of the affected areas, as well as necrosis of the toes. The patient's history of hypertension and diabetes mellitus increases the likelihood of cholestero…	A	FALSE	Based on the information provided, the most likely cause of the patient's skin necrosis is cholesterol embolization (option A). Cholesterol embolization, also known as cholesterol crystal embolization, occurs when cholesterol crystals become dislodged from an arterial plaque and enter the bloodstream, where they can become lodged in smaller arteries and cause tissue ischemia and necrosis. Risk fa…	A	FALSE	A. Cholesterol embolization (CE) is one of the most common causes of CE affecting the skin. It is most common in patients with severe hypercholesterolemia and is associated with cholesterol crystals in the skin. CE presents with a blue discoloration of the skin with or without skin necrosis. The treatment of CE is to discontinue the offending agent and give plasmapheresis. Incidentally, CE can al…	a	FALSE	The most likely cause of this patient's skin necrosis is C) Deep vein thrombosis. Deep vein thrombosis (DVT) is a common cause of pedal cyanosis and necrosis, particularly in elderly patients with prolonged immobility. The other causes listed can also cause skin necrosis, but are less likely to be the cause in this case.	c	FALSE
66	2			E	Based on the information provided, the most likely underlying cause of the patient's symptoms is autosomal-recessive kidney disease. This is because the patient has a family history of kidney disease and has been experiencing symptoms such as blood-tinged urine, swelling, and mild hearing loss, which are all common in patients with kidney disease. Additionally, the laboratory results show elevate…	G	FALSE	Based on the information provided, the most likely underlying cause of this patient's symptoms is Alport syndrome. This genetic disorder is characterized by nephritic syndrome, sensorineural hearing loss, and anterior lenticonus, and it is often inherited in an autosomal-recessive manner. It is caused by mutations in the COL4A3, COL4A4, or COL4A5 genes, which encode the alpha chains of type IV co…	E	TRUE	B: Type II hypersensitivity reaction. This case is a classic presentation of Goodpasture's syndrome, an autoimmune disease that results in glomerulonephritis. It is caused by autoantibodies against the basement membrane (type IV collagen) of the glomeruli. Serum complement levels are typically normal. Goodpasture's syndrome is classically associated with nephrotic syndrome and renal failure. A is…	b	FALSE	H) Autosomal-dominant kidney disease I) Alport syndrome J) Marfan syndrome I) Alport syndrome	h	FALSE
67	3			F	Based on the information provided, the most likely diagnosis is asthma. The patient has a history of episodic coughing and shortness of breath, which worsen when she exercises and at night. These symptoms, along with the presence of diffuse end-expiratory wheezes on auscultation, are consistent with asthma. The patient's smoking history and the normal chest x-ray also support a diagnosis of asthm…	F	TRUE	Based on the patient's symptoms and the results of the spirometry test, the most likely diagnosis is asthma. Asthma is a chronic respiratory condition characterized by episodic coughing, wheezing, and shortness of breath, which can be worsened by exercise and exposure to triggers such as tobacco smoke. The patient's history of smoking and her symptoms of coughing and shortness of breath are consi…	F	TRUE	: F) Asthma Explanation: Asthma is a common chronic inflammatory disease of the airways characterized by variable and recurring symptoms, airflow obstruction, bronchial hyperreactivity, and an underlying eosinophilic inflammatory response. The major pathogenic mechanisms of asthma include airway hyperresponsiveness, inflammation, and remodeling. 1,2 Asthma is characterized by variable and recurri…	f	TRUE	H) Chronic obstructive pulmonary disease (COPD) I) Bronchiectasis J) Pulmonary embolism H) Chronic obstructive pulmonary disease (COPD)	h	FALSE
68	3			G	The most appropriate method to verify adequate fluid infusion in this patient would be to measure the patient's urinary output. This is because the urinary output is directly related to the amount of fluid that is being infused into the patient's body. By measuring the urinary output, the healthcare provider can determine whether the patient is receiving an adequate amount of fluids to support th…	G	TRUE	The most appropriate method to verify adequate fluid infusion in this patient is to monitor their urinary output. This is because monitoring urinary output can help to determine if the patient is receiving an appropriate amount of fluids and if their kidneys are functioning properly. Other methods such as monitoring heart rate, blood pressure, and central venous pressure can also be used, but mon…	G	TRUE	B Hint: The Parkland formula is used for the resuscitation of burn patients. This is a classic example of ‚Äúhow not to do a multiple choice question‚Äù. The correct answer is B, the Parkland formula. If you picked C, the Holliday-Segar formula, you are wrong. The Holliday-Segar formula is used to determine the amount of blood to transfuse in a patient with blood loss. The correct answer is B, th…	b	FALSE	The most appropriate method to verify adequate fluid infusion in this patient is C) The Holliday-Segar formula. The Holliday-Segar formula is used to calculate the hourly fluid needs for burn patients, and it is typically used to assess the adequacy of fluid resuscitation.	c	FALSE
69	3			B	Based on the given information, the most appropriate next step in management would be to obtain two sets of blood cultures to check for any infections. The woman's symptoms, including swelling of the right leg, nausea, and fever, could potentially be indicative of an infection, and blood cultures can help determine if this is the case. Other options, such as CT pulmonary angiography, compression …	H	FALSE	Based on the information provided, the most appropriate next step in management would be to order a compression ultrasonography to determine if the patient has a DVT. This test uses sound waves to create images of the veins in the affected leg and can help determine if a DVT is present. If a DVT is found, the patient can be treated with anticoagulant medication to prevent the clot from getting bi…	B	TRUE	G. The most likely diagnosis is peritonitis. She should have a CT scan to look for a perforation. The other choices are not appropriate next steps in management. 2. A 65-year-old man is admitted to the hospital with a 2-day history of weakness and confusion. He has a history of hypertension, diabetes mellitus, and alcohol abuse. His admission laboratory work shows a serum sodium of 115 mEq/L, pot…	g	FALSE	I) Peripheral venous duplex scan J) Venous Doppler ultrasound Answer: J) Venous Doppler ultrasound	i	FALSE
70	3			C	The most appropriate next step in management would be to perform a chest x-ray. The patient's symptoms, including fever, pain in the shoulders and hips, and weight loss, suggest the possibility of an underlying inflammatory or infectious process. A chest x-ray can help determine if there is any evidence of pneumonia or another respiratory condition that may be causing the patient's symptoms. Addi…	F	FALSE	Based on the presented symptoms and laboratory findings, the most appropriate next step in management would be to initiate low-dose oral prednisone therapy. Polymyalgia rheumatica is an inflammatory disorder that typically affects older individuals and presents with musculoskeletal pain, morning stiffness, and elevated ESR and CRP. Treatment with low-dose oral prednisone is the mainstay of therap…	C	TRUE	B. The history, physical examination and laboratory values are consistent with the diagnosis of polymyalgia rheumatica (PMR). PMR is an autoimmune disorder characterized by proximal muscle pain and stiffness, and is often associated with elevated erythrocyte sedimentation rate and C-reactive protein. Although corticosteroids are the mainstay of therapy, there is no evidence that demonstrates a cl…	b	FALSE	H) Magnetic resonance imaging of the shoulders and hips I) Bone marrow biopsy H) Magnetic resonance imaging of the shoulders and hips	h	FALSE
71	3			B	Based on the information provided, the most likely cause of the patient's elevated serum calcium level is a parathyroid adenoma. This is because the patient's mother had a parathyroidectomy in her 30s, and elevated levels of parathyroid hormone (PTH) are often seen in individuals with parathyroid adenomas. Additionally, the patient's normal renal function and lack of excess calcium or vitamin D i…	F	FALSE	Based on the laboratory findings and the patient's history of bipolar disorder and familial history of parathyroidectomy, the most likely cause of the patient's hypercalcemia is a parathyroid adenoma. This is because hypercalcemia is often caused by overactivity of the parathyroid glands, which can be due to a benign tumor, or adenoma, of the parathyroid gland. The elevated PTH level and the norm…	F	FALSE	B. The patient has a parathyroid adenoma. It is secreting PTH, which is causing the hypercalcemia. The patient‚Äôs age and maternal history of hyperparathyroidism are consistent with an autosomal dominant inheritance pattern. The elevated PTH level is consistent with a parathyroid adenoma. The lack of hyperphosphatemia, hyperphosphaturia, or renal insufficiency is consistent with a functioning pa…	b	TRUE	Answer: F) Parathyroid adenoma	f	FALSE
72	5			A	B) "It may take a few days for the antibiotic to have an effect. Let's continue this antibiotic and I will prescribe you more analgesics for the pain." It is common for patients with pyelonephritis to have flank pain, and it may take a few days for the antibiotic to have an effect. Continuing the current antibiotic and prescribing additional analgesics for pain management is the most appropriate …	B	FALSE	B) "It may take a few days for the antibiotic to have an effect. Let's continue this antibiotic and I will prescribe you more analgesics for the pain." It is common for patients with uncomplicated pyelonephritis to have a relatively slow response to antibiotic therapy. In this case, it is most appropriate for the physician to continue the current antibiotic regimen and prescribe additional analge…	B	FALSE	: A) Explanation: The answer is A. The patient's symptoms are less than expected, based on the degree of infection and the duration of symptoms. This is evidence that the infection has entered the blood stream. The physician can rule out this possibility by performing a CT scan. References: 1. Hooton TM, et al. Clin Infect Dis. "Management of suspected or documented urinary tract infection in adu…	a	TRUE	B) "It may take a few days for the antibiotic to have an effect. Let's continue this antibiotic and I will prescribe you more analgesics for the pain."	b	FALSE
73	4			D	Based on the given information, the most appropriate next step in diagnosis would be to perform an esophagogastroduodenoscopy with biopsies (option B). This procedure, also known as an EGD, involves inserting a flexible tube with a camera on the end through the mouth and into the upper digestive tract. This allows the doctor to visually examine the esophagus, stomach, and duodenum for any abnorma…	B	FALSE	B) Esophagogastroduodenoscopy with biopsies is the most appropriate next step in diagnosis. Celiac disease (CD) is the most likely cause of the patient's symptoms, and an esophagogastroduodenoscopy with biopsies can confirm the diagnosis by detecting the presence of the characteristic histologic changes in the small intestine. The biopsy can also rule out other causes of the patient's symptoms, s…	B	FALSE	A. Plasma zinc concentration is the most appropriate next step in diagnosis. This patient has signs and symptoms of celiac disease (CD), a condition in which there is an inappropriate inflammatory response to gluten, a protein found in wheat, rye, and barley. CD can present with diarrhea, malabsorption, and iron deficiency anemia but also can be asymptomatic. CD is associated with a number of oth…	a	FALSE	for allergens B) Esophagogastroduodenoscopy with biopsies		FALSE
74	2			F	Based on the information provided, the most likely cause of the newborn's symptoms is hyperinsulinism, also known as neonatal hypoglycemia. This condition is characterized by low blood sugar levels and can cause jitteriness and poor feeding in newborns. Smoking during pregnancy is a known risk factor for neonatal hypoglycemia. The other options listed do not fully explain the baby's symptoms and …	D	FALSE	Based on the information provided, the most likely cause of the newborn's symptoms is neonatal respiratory distress syndrome (Option C). This condition, also known as RDS, is a common complication of prematurity that occurs when the baby's lungs have not fully developed and are unable to adequately exchange oxygen and carbon dioxide. The symptoms of RDS include difficulty breathing, rapid breathi…	C	FALSE	: C Feedback A, B, C, and D are incorrect. Feedback E is incorrect. Feedback F is incorrect. Feedback A. Transient tachypnea of the newborn (TTN) is a self-limited condition and involves a transient, usually mild, increase in respiratory rate and work of breathing. TTN usually occurs in the first 4‚Äì24 hours of life in previously healthy term infants. The symptoms usually begin within the first …	c	FALSE	Answer: B) Intraventricular hemorrhage	b	FALSE
75	2			F	Based on the information provided, the most appropriate next step in management would be to perform a craniotomy. A biconvex lens-shaped hyperdensity on a CT scan is suggestive of a traumatic brain injury, which may require surgical intervention to relieve pressure on the brain and prevent further damage. The patient's worsening symptoms, such as reduced responsiveness and unequal pupil size, als…	F	TRUE	In a patient with an expanding epidural hematoma, the most appropriate next step in management is to perform burr hole evacuation. This involves drilling a small hole in the skull to relieve the pressure on the brain caused by the hematoma. Other options, such as repeat head CT scan, administering hypotonic saline, or administering dexamethasone, are not likely to be effective in managing an expa…	E	FALSE	: B This multiple choice question has been randomly generated. To practice we recommend you to use our Quiz generator.	b	FALSE	F) Perform craniotomy	f	TRUE
76	3			E	The most likely cause of this patient's diarrhea is bacterial overgrowth in the small intestine (choice C). This condition, also known as small intestinal bacterial overgrowth (SIBO), is characterized by excessive numbers of bacteria in the small intestine. It can lead to symptoms such as abdominal pain, bloating, and diarrhea, as well as excessive flatulence. The hydrogen breath test, which is u…	C	FALSE	Based on the information provided, the most likely cause of the patient's diarrhea is bacterial overgrowth in the small intestine. This is supported by the patient's history of eating at a farm-to-table restaurant and developing symptoms afterwards, as well as the positive hydrogen breath test, which suggests the presence of unabsorbed carbohydrates in the intestine. Bacterial overgrowth can caus…	C	FALSE	E. This patient has celiac disease, an autoimmune-mediated intolerance to gluten-containing grains. Celiac disease affects 1% of the population. It is more common in individuals with other autoimmune disorders (eg, type 1 diabetes, autoimmune thyroiditis, rheumatoid arthritis) and in individuals with a family history of celiac disease. The most common presenting symptoms are chronic diarrhea, abd…	e	TRUE	The most likely cause of this patient‚Äôs diarrhea is F) Allergic reaction to cow milk protein. This patient‚Äôs symptoms are consistent with an allergic reaction to cow milk protein, which can cause abdominal pain, bloating, and diarrhea. This is supported by her history of eating ice cream, pizza, and milkshakes, all of which contain cow milk protein. Additionally, the patient was diagnosed wit…	f	FALSE
77	5			C	Based on the information provided, it is likely that the fetus has an abdominal wall defect, such as an omphalocele or a gastroschisis. These defects can cause the fetus's intestines to herniate through the abdominal wall, which is what is described in the scenario. Further evaluation of the fetus may reveal other structural abnormalities, but these are not necessarily related to the abdominal wa…	C	TRUE	Based on the information provided, the most likely extraintestinal structural abnormality in this fetus is B) spina bifida. Abdominal wall defects such as gastroschisis and omphalocele are often associated with neural tube defects such as spina bifida. Brachycephaly, or a short, broad head, is not typically associated with abdominal wall defects. Bladder exstrophy and organomegaly are not typical…	B	FALSE	A. Brachycephaly is a cephalo-facial abnormality in which the head is rounded and flattened. The face may be broad and prominent with a small nose and jaw. The eyes are wide set and the ears are low-set. The hands and fingers may be abnormally short. Spina bifida is a neural tube defect in which the vertebrae do not completely close during fetal development. The defect may be in the lumbosacral r…	a	FALSE	The correct answer is B) Spina bifida. An increased maternal serum alpha-fetoprotein concentration is suggestive of an open neural tube defect such as spina bifida. Other extraintestinal structural abnormalities that can be seen in association with spina bifida include bladder exstrophy and ventricular septal defect.	b	FALSE
78	2			A	The most appropriate next step in management is administration of antivenom. Snake bites can be very dangerous and can cause severe symptoms such as difficulty breathing and coagulopathy (disorder of the blood's ability to clot). Antivenom is a specific treatment for snake bites and can help to neutralize the venom and prevent further complications. In this case, the patient has symptoms such as …	A	TRUE	A) Administration of antivenom is the most appropriate next step in the management of this patient's snake bite. The symptoms he is experiencing, including nausea, tachycardia, tachypnea, and mild hypotension, are consistent with moderate envenomation, and antivenom is the recommended treatment for this level of severity. It is important to administer the antivenom as soon as possible to prevent …	A	TRUE	B. The most appropriate next step in management is application of a tourniquet around the right lower leg. A tourniquet is a device that is placed around a limb to impede venous outflow and increase the rate of blood flow to the affected area. The goal is to increase toxin absorption and to reduce the amount of venom that is spread to other organs. The first step is to apply a tourniquet around t…	b	FALSE	and intravenous antibiotics Answer: A) Administration of antivenom	A	TRUE
79	1			C	Based on the information provided, the most likely finding in this patient is a decreased platelet count. This is suggested by the presence of a bloody synovial fluid and a history of a bleeding disorder in the patient's uncle. A decreased platelet count can lead to abnormal bleeding and bruising, and may be associated with a variety of conditions, including certain inherited disorders. The other…	B	FALSE	It is likely that further evaluation of this patient will show a decreased platelet count, as a bleeding disorder is present in the patient's family and the synovial fluid is bloody. Hemarthrosis, or bleeding into a joint, can be caused by a variety of conditions, including trauma, infection, and underlying bleeding disorders. In this case, the patient's family history suggests the possibility of…	B	FALSE	B. This patient has hemophilia A, the most common of the inherited bleeding disorders. Hemophilia A is an X-linked recessive disorder affecting 1 in 40,000 males. The gene for hemophilia is on the X chromosome. Thus, only males are affected and the disease is transmitted from mothers to sons. Hemophilia A is also called classic hemophilia or factor VIII deficiency. Hemophilia is characterized by …	b	FALSE	Answer: B) Decreased platelet count	b	FALSE
80	2			E	Based on the information provided, the most appropriate next step in management would be to administer ceftriaxone, as it is a commonly used antibiotic for the treatment of infections. The patient's symptoms and medical history suggest the possibility of an infection, and ceftriaxone is effective against a wide range of bacterial infections. Other options, such as liver biopsy, paracentesis, or C…	C	FALSE	The most appropriate next step in management for this patient is administration of ceftriaxone. In patients with cirrhosis and suspected SBP, empiric antibiotics are recommended. Ceftriaxone is a commonly used antibiotic for the treatment of SBP. A CT scan of the abdomen may be useful for further evaluation of the patient's symptoms, but administration of antibiotics should be the first step in m…	C	FALSE	E. The patient has the clinical manifestations of Budd-Chiari syndrome. This syndrome is generally caused by obstruction of the hepatic veins. It is usually due to thrombosis of the hepatic veins or the hepatic vein-portal vein anastomosis. The most common cause of Budd-Chiari syndrome is primary sclerosing cholangitis. The clinical manifestations include fever, abdominal pain, and hepatomegaly. …	e	TRUE	and pelvis H) Admission to the hospital for observation	h	FALSE
81	4			A	Based on the symptoms and physical examination findings described in the scenario, the most appropriate next step in diagnosis would be a lumbar puncture. This procedure, also known as a spinal tap, involves inserting a needle into the lower back to obtain a sample of cerebrospinal fluid (CSF) for testing. In this case, a lumbar puncture would be useful for ruling out the possibility of meningiti…	D	FALSE	The most appropriate next step in diagnosis would be to perform a lumbar puncture (also known as a spinal tap) to collect a sample of cerebrospinal fluid (CSF) for analysis. A lumbar puncture can help confirm the diagnosis of meningitis by revealing abnormalities in the CSF, such as an increased white blood cell count or the presence of bacteria or other infectious agents. It can also help differ…	D	FALSE	D. This patient has signs of meningitis. Kernig sign is the inability to extend the knee when the leg is flexed at 90¬∞. Brudzinski sign is the inability to flex the neck when the head is extended. Nuchal rigidity is neck rigidity. The combination of all three findings is highly suggestive of meningitis. If the patient had a fever, a lumbar puncture would be indicated to rule out meningitis. CT s…	d	FALSE	F) Brain biopsy The most appropriate next step in diagnosis is D) Lumbar puncture. This procedure is used to diagnose meningitis, which is a likely diagnosis based on the patient's symptoms and physical exam findings. A CT scan or MRI of the head can be used to look for structural abnormalities, while EEG and cerebral arteriography are used to diagnose neurological disorders. Brain biopsy is rare…	f	FALSE
82	4			G	The most appropriate initial pharmacotherapy for this patient would be a combination of ceftriaxone and azithromycin. This combination is effective against the type of infection that the patient is likely to have based on the symptoms and laboratory findings described in the scenario. In particular, the presence of a positive galactomannan antigen suggests that the patient may have invasive asper…	B	FALSE	The most appropriate initial pharmacotherapy in this case would be voriconazole. The presence of galactomannan antigen in the serum indicates invasive aspergillosis, which is a fungal infection that is particularly common in immunocompromised patients. Voriconazole is a commonly used antifungal medication that is effective against aspergillosis. It is also typically well-tolerated, making it a go…	G	TRUE	F. The correct answer is that the patient should be treated with voriconazole. The patient has invasive aspergillosis, which is a common cause of pneumonia in patients with cancer. The patient has a history of colon cancer, which is a common source of Aspergillus colonization. Aspergillus species are ubiquitous in the environment and can be found in soil, food, and textiles. Patients typically ac…	f	FALSE	H) Amphotericin B I) Linezolid J) Fluconazole Answer: B) Ceftriaxone and azithromycin	h	FALSE
83	1			D	C) Urinary incontinence	C	FALSE	D) Respiratory failure The symptoms and laboratory findings described in the scenario are most consistent with Guillain-Barré syndrome (GBS), a condition in which the body's immune system attacks the peripheral nervous system. While GBS can sometimes cause respiratory failure as a complication, this is not the most likely condition based on the information provided.	D	TRUE	: B This patient has Guillain-Barr√© syndrome, a disorder of the peripheral nervous system. The most common cause is Campylobacter jejuni infection. It is characterized by acute ascending weakness, areflexia, and absent reflexes. It is usually monophasic, but 10% of patients have a relapsing course. The most common cause is Campylobacter jejuni infection. Dementia is not associated with Guillain-…	b	FALSE	F) Guillain-Barr√© Syndrome	f	FALSE
84	4			F	Based on the information provided, the most likely cause of the patient's symptoms is D) Cardiac embolism. A cardiac embolism is a blood clot that has traveled from the heart to another part of the body, such as the brain. This can cause blockage of blood flow to the brain, resulting in the symptoms described in the question. The MRI findings of wedge-shaped infarcts in the occipital lobes are co…	D	FALSE	Based on the information provided, the most likely cause of this patient's symptoms is D) cardiac embolism. Cardiac embolism is the most common cause of infarcts in the watershed regions of the brain, and often occurs as a complication of coronary artery bypass grafting. It is caused by the formation of a blood clot in the heart that is then carried to the brain by the blood, where it blocks a bl…	D	FALSE	: B. Ruptured saccular aneurysm. The description of the patient's symptoms is consistent with a ruptured saccular aneurysm of the posterior circulation. The MRI shows wedge-shaped cortical infarcts in both occipital lobes. The patient is most likely to have a ruptured saccular aneurysm of the Circle of Willis. Patients with saccular aneurysms may present with a variety of symptoms including heada…	b	FALSE	The most likely cause of this patient's current symptoms is D) Cardiac embolism. Cardiac embolism occurs when a clot or other material travels from the heart to the brain, blocking blood flow to the brain and causing an ischemic stroke. In this case, the wedge-shaped cortical infarcts in the occipital lobes are consistent with an embolic stroke.	d	FALSE
85	1			E	Based on the symptoms described, the most likely diagnosis is testicular torsion. Testicular torsion is a medical emergency that occurs when the spermatic cord, which supplies blood to the testicle, becomes twisted. This can cause sudden and severe pain in the testicle and groin, as well as nausea, vomiting, and fever. Testicular torsion is more common in boys between the ages of 12 and 18, but i…	E	TRUE	Based on the symptoms and examination findings described in the question, the most likely diagnosis is testicular torsion. Testicular torsion is a medical emergency that occurs when the spermatic cord, which provides blood flow to the testicle, becomes twisted. This can cause severe pain, swelling, and tenderness in the affected testicle. Torsion of the appendix testis, or appendicitis, is a poss…	E	TRUE	C. Epididymitis is an inflammation of the epididymis, the coiled tubule that lies on the back of the testis and connects it to the vas deferens. The vas deferens carries sperm from the testis to the ejaculatory ducts and urethra. In epididymitis, the epididymis becomes inflamed, swollen, and tender, and the vas deferens becomes dilated and tender. Epididymitis is most common in sexually active ad…	c	FALSE	Answer: E) Testicular torsion	e	TRUE
86	1			D	Based on the information provided, it appears that the patient has high levels of cholesterol, which puts him at risk for heart disease. In this case, the most appropriate next step in management would be to administer a HMG-CoA reductase inhibitor, also known as a statin. Statins are drugs that work by inhibiting the enzyme HMG-CoA reductase, which is involved in the production of cholesterol in…	D	TRUE	Based on the patient's laboratory studies, the most appropriate next step in management would be to prescribe a HMG-CoA reductase inhibitor, also known as a statin. Statins are commonly used to lower LDL cholesterol levels and reduce the risk of ASCVD in patients with elevated LDL levels and other risk factors for cardiovascular disease, such as the patient described in the question. In addition …	D	TRUE	:D The correct answer is D. The patient is a candidate for a statin. High-density lipoprotein cholesterol is low, and the total cholesterol/high-density lipoprotein cholesterol ratio is high. The patient is at very high risk of a cardiovascular event. In addition, he has a family history of premature coronary artery disease. The patient is not yet at the point where he would require a bile acid s…	d	TRUE	Answer: D) HMG-CoA reductase inhibitor	d	TRUE
87	4			A	The most appropriate next step in the management of this patient is a core needle biopsy. This type of biopsy involves taking a sample of tissue from the mass using a special needle, which can help determine if the mass is cancerous or benign. Other types of biopsies, such as fine-needle aspiration or excisional biopsy, may also be considered, but a core needle biopsy is generally the best option…	F	FALSE	Based on the information provided, the most appropriate next step in the management of this patient would be a fine-needle aspiration. This procedure involves using a thin needle to obtain a sample of cells from the mass in order to determine its nature and whether it is benign or malignant. Other options, such as a mammogram or MRI scan, may also be considered depending on the results of the fin…	A	TRUE	: A The correct answer is: A. Fine-needle aspiration is the most appropriate next step in the management of this patient. The other tests are not indicated. Mammography would not be useful in the absence of palpable mass. MRI scan of the left breast would be useful if there was a history of trauma, but there is no history of trauma. Reassurance and follow-up is not indicated. The patient is alrea…	a	TRUE	The most appropriate next step in the management of this patient is a core needle biopsy. This procedure is minimally invasive and can provide definitive diagnosis of the mass. Other tests such as a mammogram, MRI scan, and fine-needle aspiration may be used to further evaluate the mass, but a core needle biopsy is the most appropriate initial step. Reassurance and follow-up should be offered as …	f	FALSE
88	4			D	Based on the information provided, the patient is most likely to develop esophageal stricture without treatment. Esophageal stricture is a condition in which the esophagus becomes narrowed, often as a result of chronic inflammation or injury. This can lead to difficulty swallowing and other symptoms, such as chest pain. The patient's history of progressively worsening chest pain after meals and t…	D	TRUE	Based on the information given, the patient is most likely to develop esophageal stricture. Esophageal stricture is a common complication of untreated gastroesophageal reflux disease (GERD) and can result from chronic inflammation of the esophagus caused by stomach acid refluxing into the esophagus. This can cause scarring and narrowing of the esophagus, leading to difficulty swallowing and incre…	D	TRUE	A. - In the absence of Helicobacter pylori infection, a metaplastic or dysplastic process is the most likely cause of Barrett esophagus. Metaplastic changes are seen in the distal esophagus and have a high risk of progressing to adenocarcinoma. - Squamous cell carcinoma is most common in the middle and lower third of the esophagus, and is usually seen in patients with chronic gastroesophageal ref…	a	FALSE	Answer: D) Esophageal stricture	d	TRUE
89	1			B	Based on the information provided, the patient has sustained a stab wound to the chest, which is potentially a serious injury. Since the patient is experiencing rapid, shallow breathing and a low blood pressure, it is likely that he has sustained a pneumothorax or hemothorax, which can cause a drop in blood pressure and difficulty breathing. Options A, C, and D do not accurately describe the like…	B	TRUE	Based on the information provided, the most likely finding in further evaluation of this patient would be a drop in systolic blood pressure of 14 mm Hg during inspiration. This is known as pulsus paradoxus, and it is a sign of cardiac tamponade, which is a condition in which fluid accumulates in the pericardial space and compresses the heart, leading to reduced cardiac output and decreased blood …	B	TRUE	E. The patient is likely to have a pneumothorax; a lung injury that occurs when air enters the pleural space, leading to a decrease in intrathoracic pressure. This decreases preload on the heart, resulting in a drop in systolic blood pressure of 14 mm Hg during inspiration. The other choices are not associated with a pneumothorax. Question 2 A 19-year-old man is brought to the emergency departmen…	e	FALSE	E) Paradoxical motion of part of the chest with breathing	e	FALSE
90	4			A	It is difficult to determine the most likely cause of this patient's findings without more information. However, based on the available information, the most likely cause is neonatal JAK2 mutation (option E). JAK2 mutations are known to cause several episodes of complete body shaking, and they are more common in males. In addition, the patient's neuroimaging results are consistent with cerebral i…	E	FALSE	Based on the information provided, the most likely cause of this patient's findings is gestational diabetes mellitus (Option A). Gestational diabetes mellitus can lead to neonatal hypoglycemia and hypocalcemia, which can in turn cause neonatal polycythemia. This condition can cause hyperviscosity syndrome, leading to cerebral infarctions and seizures. Other options, such as microdeletion at chrom…	A	TRUE	: A) Gestational diabetes mellitus Explanation: Neonatal seizures are often caused by hypoglycemia. The most common cause is hypoglycemia secondary to hyperinsulinism. This is often seen in neonates of diabetic mothers. Reference: 1. http://www.ncbi.nlm.nih.gov/pubmed/22356062 2. http://www.ncbi.nlm.nih.gov/pubmed/16412180 3. http://www.ncbi.nlm.nih.gov/pubmed/21518252 4. http://www.ncbi.nlm.nih.…	a	TRUE	E) Neonatal JAK2 mutation	E	FALSE
91	4			E	Based on the information provided, the most appropriate next step in management would be to perform synchronized electrical cardioversion. This is because the patient has developed palpitations again and has an irregular heart rhythm, as shown by the shortened PR interval and wide QRS complexes on the ECG. Cardioversion is a procedure that uses electrical shocks to restore a normal heart rhythm. …	A	FALSE	Based on the information provided, the most appropriate next step in management would be to administer a medication to slow the heart rate and control the tachycardia. Options B, C, and E are medications that can be used to control tachycardia in a patient with WPW syndrome. Of these options, verapamil is typically the first-line treatment for controlling tachycardia in WPW syndrome. Therefore, t…	C	FALSE	: A Section: Pediatric Emergency Medicine Level of Difficulty: 2.5 The correct answer is: A Explanation: This patient has supraventricular tachycardia (SVT) with a short PR interval and a prolonged QT interval. SVT is the most common sustained arrhythmia in the pediatric population. It is important to note that the heart rate is very fast, 220 beats per minute, and the QRS complex is wide and mon…	a	FALSE	Answer: A) Perform synchronized electrical cardioversion	a	FALSE
92	2			A	Based on the information provided, the most likely diagnosis is transient global amnesia (A). Transient global amnesia is a temporary loss of memory that typically lasts for a few hours. It is often accompanied by confusion and disorientation. The patient's history of migraines and her normal vital signs suggest that this is not a seizure (D), hypoglycemia (B), or delirium (E). The patient's hist…	A	TRUE	Based on the information provided, the most likely diagnosis is transient global amnesia (TGA). TGA is characterized by sudden, temporary episodes of memory loss, during which the individual is fully conscious and able to follow commands. The episodes typically last for a few hours and are accompanied by confusion and disorientation. TGA is often precipitated by emotional or physical stress, and …	A	TRUE	D. The patient is in the midst of a complex partial seizure. This is the most likely diagnosis because she is fully alert, oriented to self, place and time, and has a recent history of migraines. The other diagnoses are not consistent with the history and examination findings. Case 3: Lumbar Puncture (CNS Infection) A 45-year-old man is brought to the emergency department. He has a history of HIV…	d	FALSE	The most likely diagnosis is Transient Global Amnesia (A). This is a temporary episode of memory loss that usually lasts less than 24 hours and is characterized by confusion, disorientation, and an inability to recall recent events. The patient's history of depression and migraines, as well as her normal neurological exam, are consistent with this diagnosis.	a	TRUE
93	1			D	C) Cardiac defects	C	FALSE	A ΔF508 mutation of the CFTR gene is the most common cause of cystic fibrosis. Cystic fibrosis is a genetic disorder that affects the respiratory, digestive, and reproductive systems. It can cause complications such as recurrent pulmonary infections, chronic diarrhea, and infertility. The fetus in this case is at greatest risk for developing complications related to cystic fibrosis, such as respi…	C	FALSE	D. The deletion of Phe508 on chromosome 7 is associated with a variety of congenital anomalies, including duodenal atresia, congenital megacolon, cardiac defects, meconium ileus, neural tube defects, and pyloric stenosis. This multiple choice question is featured as a "Classic" question on our genetic counseling certification exam. Question: A healthy 33-year-old woman, gravida 1, para 0, at 15 w…	d	TRUE	Answer: B) Congenital megacolon. This patient's fetus is at greatest risk for developing congenital megacolon, which is a complication associated with a deletion of Phe508 on chromosome 7.	b	FALSE
94	1			D	The most effective intervention for this patient's rash is likely to be supportive care, which may include avoiding triggers such as certain soaps and clothing, using moisturizers to keep the skin hydrated, and avoiding scratching the rash to prevent further irritation. In some cases, a doctor may prescribe a topical or oral medication to help manage the symptoms of the rash. Options B, C, and E …	B	FALSE	The most effective intervention for this patient's rash would be topical permethrin. Scabies is a highly contagious skin condition caused by infestation with the Sarcoptes scabiei mite. The primary treatment for scabies is a topical medication, such as permethrin, which is applied to the skin to kill the mites. Oral acyclovir, oral diphenhydramine, and topical clotrimazole are not effective treat…	D	TRUE	E. The answer is E. This is a case of linear IgA dermatosis, which is a common and benign skin condition that occurs in children and adults. It is caused by the deposition of IgA antibodies in the dermis. The disease usually resolves without treatment. The rash is intensely pruritic and persists throughout the day and night. The rash may be present for weeks to months and then spontaneously clear…	e	FALSE	The most effective intervention for this patient's rash is B) Supportive care. This includes moisturizing the skin, avoiding triggers such as soaps and detergents, and using anti-itch creams or ointments such as hydrocortisone.	b	FALSE
95	3			C	Based on the information provided, the most likely diagnosis is presbycusis. Presbycusis is a type of hearing loss that typically affects older individuals and is characterized by progressive worsening of hearing, often accompanied by tinnitus. The patient in the scenario is 57 years old and has a history of tinnitus and progressive hearing loss, which are both consistent with presbycusis. Additi…	B	FALSE	Based on the information provided, the most likely diagnosis is presbycusis. Presbycusis is a type of age-related hearing loss that typically affects both ears, but can sometimes be unilateral (affecting only one ear). It is typically accompanied by tinnitus, which is the perception of ringing or other sounds in the ear, and progressive hearing loss. The presence of a positive Rinne test (normal …	B	FALSE	C. Acoustic neuroma This is a classic case of acoustic neuroma. Most acoustic neuromas present in the fifth decade of life. There is a history of progressive hearing loss. The patient may have tinnitus. On examination, the patient may have a unilateral sensorineural hearing loss, which is worse in the low frequency range. The patient may have hyperacusis. There may be a palpable mass on the masto…	c	TRUE	Answer: C) Acoustic neuroma	c	TRUE
96	2			A	Based on the information provided, the most appropriate next step in management would be hospitalization and observation. The patient is experiencing painless vaginal bleeding at 35 weeks' gestation, which could be a sign of placental abruption, a serious condition in which the placenta separates from the uterine wall before delivery. Placental abruption can lead to fetal distress and maternal bl…	B	FALSE	Based on the information provided, the most appropriate next step in management would be to perform an emergency cesarean delivery (option A). Placenta previa is a condition in which the placenta implants in the lower part of the uterus and covers the cervix, which can cause bleeding during pregnancy. In the case described, the patient is experiencing painless, bright red vaginal bleeding in the …	A	TRUE	: D) Induce labor. This patient is experiencing placental abruption. Placental abruption is a condition in which the placenta detaches from the uterus before the birth of the fetus, resulting in bleeding. Placental abruption is the cause of approximately 20% of all pregnancy-related deaths in the United States. The most common cause of placental abruption is trauma, such as motor vehicle accident…	d	FALSE	Answer: B) Hospitalization and observation	b	FALSE
97	3			C	Based on the clinical information provided, the most likely explanation for fluid retention in this patient is chronic kidney disease. The patient's history of worsening shortness of breath and abdominal discomfort, as well as the presence of jugular venous distension, a right parasternal heave, and diffuse expiratory wheezes on lung examination, suggest the presence of congestive heart failure. …	D	FALSE	Based on the information provided, the most likely explanation for fluid retention in this patient is chronic liver disease. The symptoms and signs described, such as jugular venous distention, right parasternal heave, hepatomegaly, ascites, and pedal edema, are consistent with the presence of liver disease. Chronic liver disease can lead to fluid retention due to impaired hepatic synthesis of pr…	E	FALSE	E. This patient has chronic liver disease. The liver is responsible for production of albumin and maintenance of plasma oncotic pressure. The etiology of this patient‚Äôs liver disease is likely chronic alcohol abuse. The patient is older than 60 years, which implies that the liver is unlikely to be damaged by a viral infection. Chronic liver disease leads to hypoalbuminemia and subsequent edema.…	e	FALSE	Answer: D) Chronic kidney disease	d	FALSE
98	3			I	Based on the patient's history of traveling to Mexico and the presence of organisms with ingested erythrocytes in the stool, it is likely that the patient has an infection with a protozoan parasite. The most appropriate next step in management would be to initiate treatment with an antimicrobial agent effective against protozoan parasites, such as metronidazole or tinidazole. Options A, C, D, H, …	I	TRUE	Based on the patient's clinical presentation and the finding of hematophagous trophozoites in the stool, the most appropriate next step in management would be to prescribe metronidazole, which is an effective treatment for intestinal amebiasis. The other options listed are not specifically indicated for this patient's condition. It would be reasonable to stop the iron supplements until the patien…	I	TRUE	C. The patient has a classic presentation of amebiasis, a parasitic infection caused by the protozoan Entamoeba histolytica. This organism is an intestinal parasite that causes disease by invading the intestinal mucosa. The most common symptoms are abdominal pain, diarrhea, and anorexia. The diarrhea is often bloody, and the stool has a dark red tint. The majority of cases of amebiasis occur in d…	c	FALSE	Answer: I) Metronidazole	i	TRUE
99	2			B	The best indication of inadequate fluid resuscitation in this patient would be a low urine output. A urine output of 25 mL in 3 hours is significantly lower than the normal range and suggests that the patient is not adequately hydrated. Other potential indications of inadequate fluid resuscitation could include a high pulse pressure (greater than 40 mmHg), a low blood pressure, and a prolonged ca…	B	TRUE	Urine output of 25 mL in 3 hours (option B) is often used as an indicator of inadequate fluid resuscitation in critically ill patients. Normal urine output for an adult is about 0.5-1 mL/kg/hour, or about 35-70 mL/hour for a 70 kg patient. Urine output below this range may indicate dehydration or inadequate fluid resuscitation. Other potential indicators of inadequate fluid resuscitation include …	B	TRUE	C. The patient is hypotensive, has a normal capillary refill time, and a normal lactate. These findings indicate adequate fluid resuscitation. The high pulse pressure and normal urine output are not signs of inadequate fluid resuscitation. High pulse pressure: Urine output of 25 mL in 3 hours: Glasgow Coma Scale of 8: Lactate of 1.6 mmol/L: Base deficit of 1 mmol/L: A 77-year-old woman is admitte…	c	FALSE	Answer: B) Urine output of 25 mL in 3 hours	b	TRUE
100	3			B	Based on the information provided, the patient is at greatest risk for progressive multifocal leukoencephalopathy (option B) if treated with natalizumab. Progressive multifocal leukoencephalopathy (PML) is a rare but serious infection of the brain caused by the JC virus. It can occur in people who are taking certain medications that suppress the immune system, such as natalizumab, which is used t…	B	TRUE	The correct answer is B) Progressive multifocal leukoencephalopathy. Natalizumab is a monoclonal antibody that is used to treat relapsing-remitting multiple sclerosis (MS). It is highly effective in reducing the number of exacerbations and improving the symptoms of MS. However, it is also associated with a risk of developing a potentially fatal condition called progressive multifocal leukoencepha…	B	TRUE	B. The risk of progressive multifocal leukoencephalopathy (PML) is the greatest concern. PML is a rare, but life-threatening, demyelinating disorder caused by reactivation of latent JC virus in the brain. It is typically seen in patients with AIDS, but can also occur in patients with lymphoma or leukemia. It may also occur with natalizumab. The incidence of PML is highest in patients with the JC …	b	TRUE	Answer: B) Progressive multifocal leukoencephalopathy	b	TRUE
						Correct:	42		Correct:	53		Correct:	17		Correct:	35
						Total:	100		Total:	100		Total:	100		Total:	100

## Sheet: NBME-Free-Step1
Questions Number	Question Text	Correct Answer	ChatGPT Response	Chat GPT Answer	ChatGPT Correct	Logical Reasoning	Internal Information	External Information	Reason for incorrect Answer	GPT3 Response	GPT3 Aswer	GPT Correct	InstructGPT Response	InstructGPT Answer	InstructGPT Correct
1	Serum LDL-cholesterol concentrations are measured in blood samples collected from 25 healthy volunteers. The data follow a normal distribution. The mean and standard deviation for this group are 130 mg/dL and 25 mg/dL, respectively. The standard error of the mean is 5.0. With a 95% confidence level, the true mean for the population from which this sample was drawn falls within which of the follow…	B	The standard error of the mean is a measure of the precision of the mean estimate. It is calculated by dividing the standard deviation of the sample by the square root of the sample size. In this case, the standard error of the mean is 5 mg/dL, which means that the mean estimate is precise to within 5 mg/dL. To find the confidence interval for the true population mean, we need to determine how fa…	B	TRUE	TRUE	TRUE	TRUE		(B). Let "X" be the true mean for the population, and "Î¼" the mean for the sample. Then the standard error is: Given that the mean for the sample is 125 mg/dL, the standard deviation for the sample is: The standard error of the mean is: The standard error of the mean divided by the standard deviation is the Z-score: Given that the standard error of the mean is 5.0, the lower and upper limits of …	B	TRUE	Answer: (E) 129-131	e	FALSE
2	A 48-year-old man dies suddenly of a cardiac arrhythmia. Six weeks ago, he was resuscitated from a cardiac arrest caused by coronary artery disease and developed oliguric renal failure. Five weeks ago (1 week after being resuscitated), his serum urea nitrogen (BUN) concentration was 40 mg/dL, his serum creatinine concentration was 3.5 mg/dL, and his urine contained granular casts. Four weeks ago,…	E	It is most likely that the examination of the man's kidneys at autopsy would show normal kidneys. This is because four weeks ago, the man's oliguria resolved and his BUN and serum creatinine concentrations returned to normal. These are indications that his renal function had returned to normal and that his kidneys were functioning properly. It is unlikely that the examination would show any signs…	E	TRUE	TRUE	TRUE	FALSE		(D) Granulation tissue. Granulation tissue is a form of wound healing occurring in the kidney. It typically occurs following a partial or complete loss of kidney function, and is characterized by the appearance of interlacing strands of fibrous connective tissue. In other words, it is a scar. Please answer this multiple choice question: A 3-year-old boy has been vomiting for the past 2 days. He i…	D	FALSE	structure E) Normal kidney structure	e	TRUE
3	In a sample of 100 individuals, the mean leukocyte count is 7500/mm3, with a standard deviation of 1000/mm3. If the leukocyte counts in this population follow a normal (gaussian) distribution, approximately 50% of individuals will have which of the following total leukocyte counts? (A) 5500–9500/mm3 (B) <6500/mm3 or >8500/mm3 (C) 6500–8500/mm3 (D) <7500/mm3 (E) >9500/mm3	D	If the leukocyte counts follow a normal (gaussian) distribution, approximately 50% of individuals will have leukocyte counts that are within one standard deviation of the mean, which in this case is 7500/mm3. One standard deviation is equal to 1000/mm3, so the range of leukocyte counts for approximately 50% of individuals is from 6500/mm3 to 8500/mm3. Therefore, the answer is (C) 6500–8500/mm3.	C	FALSE	TRUE	TRUE	TRUE	Statistical error	(B). Approximately 50% of individuals will have a total leukocyte count of less than 6500 or greater than 8500. This is a standard normal distribution. The mean is 7500 and the standard deviation is 1000. The Z score for a leukocyte count of 7500 is 2.33. The Z score for a leukocyte count of 8500 is 1.90. If the leukocyte counts in this population follow a normal (gaussian) distribution, approxim…	B	FALSE	Answer: (A) 5500‚Äì9500/mm3	a	FALSE
5	A 39-year-old man comes to the physician because of a 6-month history of progressive shortness of breath. He has had a cough productive of white sputum for 2 years. He smoked 1 pack of cigarettes daily for 16 years but quit 10 years ago. He is in mild respiratory distress with pursed lips and a barrel chest; he is using the accessory muscles of respiration. Breath sounds are distant and crackles …	E	Based on the symptoms and findings described in the case, the most likely diagnosis is emphysema. Emphysema is a type of chronic obstructive pulmonary disease (COPD) that is characterized by the destruction of the alveoli (air sacs) in the lungs, leading to difficulty breathing and an impaired ability to exchange gases. The symptoms of progressive shortness of breath, a productive cough, and the …	E	TRUE	TRUE	TRUE	TRUE		: E "This patient has a combination of findings typical of emphysema, including a barrel chest and hyperinflation, "pursed lips" and a "barrel" chest, from the chronic use of accessory muscles of respiration, the crackles and wheezes brought about by the hyperinflation, and the hypoxia resulting from the decreased diffusion capacity. "The combination of findings is most typical of emphysema, whic…	E	TRUE	E. Emphysema	e	TRUE
6	A previously healthy 33-year-old woman is brought to the emergency department by the Secret Service for stalking the president of the USA for 2 months. She claims to be married to the president's twin brother and states that the president just had his twin kidnapped to avoid competition. She speaks rapidly and is difficult to interrupt. Her associations are often loose. She says, "I haven't slept…	A	Based on the information provided, the most likely diagnosis is (A) Bipolar disorder, manic, with psychotic features. The patient's rapid speech, difficulty being interrupted, loose associations, and delusions all suggest a manic episode. Additionally, the patient's refusal to permit blood or urine tests and belief in using only natural substances may suggest a lack of insight and judgment, which…	A	TRUE	TRUE	TRUE	TRUE		(E) An elderly widower has been living alone in his apartment for the past year. He is socially isolated and has few friends. He has been increasingly preoccupied with the idea that his wife did not die of a sudden heart attack, as he was told, but was murdered. He had not seen her body and has been unable to locate her grave. He has been unable to accept his loss and is suffering from acute grie…	E	FALSE	Answer: C (Delusional disorder)	c	FALSE
8	A 53-year-old man comes to the physician because of a dry scaly rash on his body for the past year. He has had a 15-kg (33-lb) weight loss during the past year. He is 178 cm (5 ft 10 in) tall and now weighs 54 kg (120 lb); BMI is 17 kg/m2. His stools have a large volume and float. Which of the following nutrient deficiencies is most likely? (A) Magnesium (B) Vitamin A (C) Vitamin B12 (cobalamin) …	B	Based on the given information, the patient is likely experiencing a deficiency in vitamin B12 (cobalamin). Vitamin B12 deficiency can cause a number of symptoms, including weight loss, anemia, and a scaly rash on the skin. Additionally, the patient's symptoms of large, floating stools suggest that they may have a malabsorption disorder, which can be caused by a deficiency in B12.	C	FALSE	TRUE	TRUE	FALSE	Information error	: D This question is available for viewing in both of the following formats: The correct answer is D. The rash is characteristic of scurvy, which results from a deficiency of vitamin C. A loss of 15 kg in weight, along with a large volume of floating stools, is suggestive of malabsorption, which can be due to a number of different factors, including celiac disease, Crohn disease, and tropical spr…	D	FALSE	C) Vitamin B12 (cobalamin)	c	FALSE
10	In informing a couple that their newborn has Down syndrome, there is a specific, relatively limited amount of information that the consulting physician should give immediately. The rest can be discussed at a later time. Which of the following best explains the purpose of using this approach to disclosure? (A) Allowing the couple's primary care physician to discuss most of the information with the…	D	(D) Disclosing the most important information so that it can be understood as fully as possible. The purpose of using this approach to disclosure is to provide the couple with the most important information about their newborn's Down syndrome diagnosis in a way that is easy to understand. This allows them to make informed decisions about their child's care and treatment. By providing only the mos…	D	TRUE	TRUE	TRUE	TRUE		(C) The correct answer is (C). The purpose of the approach is to delay parental distress until the information is completely disclosed. The rest of the information is disclosed later. The correct answer is (B). The purpose of the approach is to allow the parents time to tell other family members. The correct answer is (D). The purpose of the approach is to disclose the most important information …	C	FALSE	D) Disclosing the most important information so that it can be understood as fully as possible	d	TRUE
12	A 62-year-old man comes to the physician because of a 6-month history of urinary hesitancy and dribbling after urination. He has to urinate two to three times nightly. Physical examination shows a diffusely enlarged, firm, and nontender prostate. Which of the following is most likely to have contributed to the development of this patient's condition? (A) Activation of the α1-adrenergic receptor (…	B	Based on the symptoms and physical examination findings described in the question, it is most likely that the patient's condition is due to an enlarged prostate, which is a common condition in older men. The enlargement of the prostate is often caused by the conversion of testosterone to dihydrotestosterone (DHT) through the enzyme 5-alpha reductase. Therefore, the correct answer is option (B), c…	B	TRUE	TRUE	TRUE	TRUE		(B).	B	TRUE	B) Conversion of testosterone to dihydrotestosterone	b	TRUE
13	An 18-year-old woman with sickle cell disease is brought to the emergency department by her parents because of a 2-hour history of severe abdominal pain and nausea. Her parents say that she had a cheeseburger, milk shake, and chocolate bar for lunch. Her temperature is 37°C (98.6°F). Physical examination shows tenderness over the right upper quadrant of the abdomen, radiating to the right shoulde…	E	Based on the information provided, the most likely underlying cause of the patient's current condition is (C) a high ratio of cholesterol to bile acids in bile. Gallstones are a common complication of sickle cell disease and are caused by an imbalance in the composition of bile, which can result in the formation of hard, crystalline stones. This can lead to symptoms such as abdominal pain and nau…	C	FALSE	TRUE	TRUE	TRUE	Statistical error	choice A. Decreased hepatic secretions of lecithin and increased reabsorption of bile salts are the two most common causes of gallstones. The correct answers are:	A	FALSE	in the biliary tree Answer: C (High ratio of cholesterol to bile acids in bile)	c	FALSE
14	A 45-year-old man is brought to the emergency department 30 minutes after the sudden onset of crushing chest pain. His father, maternal aunt, and paternal uncle all died of myocardial infarctions under the age of 50 years. Physical examination shows tendinous xanthomas on the hands and thickened Achilles tendons. Serum lipid studies show a total cholesterol concentration of 410 mg/dL, HDL-cholest…	D	The most likely diagnosis for this patient is familial hypercholesterolemia, a genetic disorder characterized by very high levels of cholesterol in the blood and an increased risk of early-onset heart disease. Symptoms of this condition often include tendinous xanthomas (deposits of cholesterol under the skin, typically found on the hands, feet, and tendons) and thickened Achilles tendons. The pa…	D	TRUE	TRUE	TRUE	TRUE		: B "This patient most likely has a deficiency of Apo C." Apo C has been linked to familial hypercholesterolemia. It is a cofactor in the assembly of lipoproteins and is needed for the formation of LDL and VLDL. It has been found to be deficient in a number of patients with familial hypercholesterolemia. Apo B48 is needed for the assembly of chylomicrons and VLDL. It is not used in the formation …	B	FALSE	D. LDL receptor	d	TRUE
15	An experimental animal is created in which the germinal centers of the reactive lymph nodes show shrinkage of cells, cytoplasmic budding, no adjacent inflammation, and intact plasma membranes. These cellular findings are most likely caused by which of the following mechanisms? (A) Caspase activation (B) Decreased cytochrome c concentration (C) Decreased intracellular Ca2+ concentration (D) Increa…	A	It is difficult to determine the answer to this question without more information about the experimental animal and the specific cellular findings that were observed. However, based on the information provided, the answer that is most likely to be correct is option (A), Caspase activation. Caspases are a family of proteases that play a key role in programmed cell death, or apoptosis, and the cell…	A	TRUE	TRUE	TRUE	TRUE		(D) The correct answer is choice D. The correct answer is choice D. The correct answer is choice D.	D	FALSE	A) Caspase activation	a	TRUE
16	Investigators conduct a study that evaluates the effect of finasteride on the incidence of prostate cancer in 500 patients. The investigators recruit an additional 1000 patients for the study. Which of the following effects will this have on the research study? (A) Greater chance of a Type I error (B) Greater chance of a Type II error (C) Less chance of a Type I error (D) Less chance of a Type II…	D	It is impossible to predict the effect of recruiting additional patients on the research study without more information. The effect on the study would depend on various factors, such as the specific research question being studied, the study design and statistical analysis plan, and the characteristics of the additional patients recruited. For example, if the additional patients are similar to th…	E	FALSE	TRUE	TRUE	TRUE	Logical error	choice C. The investigators have increased the sample size, and as a result, the statistical power of the study will increase. This will decrease the chance of a type II error.	C	FALSE	E) Impossible to predict	e	FALSE
17	A 76-year-old man dies of a massive cerebral infarction shortly after admission to the hospital. During the past 10 years, he has had several smaller cerebral infarctions and two transient ischemic attacks. Examination of a cerebral cortex specimen obtained at autopsy shows extensive gliosis. This finding is most likely caused by the growth and proliferation of which of the following? (A) Astrocy…	A	Based on the information provided in the question, it is likely that the finding of extensive gliosis was caused by the growth and proliferation of astrocytes. Astrocytes are a type of glial cell that are responsible for maintaining the structure and function of the nervous system. They play a crucial role in the formation of scar tissue in response to injury, which can lead to the development of…	A	TRUE	TRUE	TRUE	TRUE		"B". The correct answer is (B) Ependymal cells. The ependymal cells are a type of glia that line the central canal of the spinal cord and the ventricles of the brain and the central canal of the spinal cord. They are responsible for absorption of cerebrospinal fluid (CSF). The ependymal cells line the central canal of the spinal cord and the ventricles of the brain and the central canal of the sp…	B	FALSE	A) Astrocytes	a	TRUE
19	A previously healthy 52-year-old woman comes to the physician because of a 2-month history of fatigue, constipation, and frequent urination. Her temperature is 37.1°C (98.8°F), pulse is 80/min, respirations are 14/min, and blood pressure is 140/90 mm Hg. Diffuse crackles are heard bilaterally. Her serum calcium concentration is 11.1 mg/dL, and serum parathyroid hormone concentration is decreased.…	A	Based on the patient's symptoms and laboratory results, the most likely cause of the hypercalcemia (elevated serum calcium concentration) is local resorption of bone by metastases (option B). Hypercalcemia is a common manifestation of malignancy, and it can be caused by several mechanisms, including the production of substances that stimulate bone resorption or the direct infiltration of bone by …	B	FALSE	TRUE	TRUE	TRUE	Logical error	B. This patient has metastatic malignancy, most likely from lung cancer. The most common cause of hypercalcemia in patients with cancer is the production of parathyroid hormone-related peptide (PTHrP) by the tumor. PTHrP has the same biologic effects as parathyroid hormone (PTH), and causes increased renal calcium reabsorption. The increased calcium load leads to hypercalcemia.	B	TRUE	B) Local resorption of bone by metastases	b	FALSE
20	A 66-year-old man who was recently diagnosed with Parkinson disease comes to the physician for a follow-up examination. Carbidopa-levodopa therapy was initiated at the time of diagnosis. The patient tells the physician that he still has episodes during which he "freezes." He has a clumsy gait, and there is rigidity of his upper extremities and hands. An adjunct therapy designed to inhibit which o…	C	Based on the symptoms described in the question, it is likely that the patient is experiencing the motor symptoms of Parkinson disease. One of the main treatments for Parkinson disease is carbidopa-levodopa therapy, which is used to replace the dopamine that is lost in the brain as a result of the disease. In order to be effective, carbidopa-levodopa must be converted to dopamine by the enzyme ar…	A	FALSE	TRUE	TRUE	TRUE	Logical and Information error	C. The patient is suffering from a deficiency of DA. There are two ways to increase the DA level in the synaptic cleft: blockade of DA reuptake and inhibition of DA degradative enzymes. The former is accomplished by L-DOPA, which is converted to DA by DOPA decarboxylase (DDC). The latter is accomplished by inhibiting MAO-B, which is also known as BHMT (BH4-hydroxy-tryptamine methyltransferase). B…	C	FALSE	C. Monoamine oxidase B	c	TRUE
22	A 46-year-old woman comes to the physician because of a 3-day history of intermittent pain with urination and increased urinary frequency. She says that she had one similar episode during the past 6 months. She also has had irregular menses, and her last menstrual period occurred 2 months ago. She has not had fever, nausea, vomiting, or blood in her urine. She is sexually active with one male par…	D	It is likely that the patient in this case has a urinary tract infection (UTI). UTIs are more common in women than men, and sexual intercourse is a known risk factor for their development. Therefore, the strongest predisposing risk factor in this case is likely (D) sexual intercourse.	D	TRUE	TRUE	TRUE	TRUE		C. This woman is presenting with symptoms of a classic case of bacterial vaginosis, a common infection of the vagina. This infection is caused by an overgrowth of the normal vaginal flora (mainly "Lactobacillus" species) by anaerobic bacteria (such as "Prevotella" species), resulting in a thin, white, homogeneous discharge. It is associated with sexual intercourse, pregnancy, and the use of an in…	C	FALSE	(D) Sexual intercourse	d	TRUE
23	A 28-year-old man comes to the physician because of a 2-month history of a rash on his wrists and hands. He is a first-year mortuary science student. He also works on his grandfather's farm each weekend. His hobbies include raising homing pigeons and repairing vintage motorcycles. He recently changed to a different type of laundry detergent to save money. Physical examination shows a diffuse eryt…	E	The most likely cause of the patient's rash is exposure to chemicals during motorcycle repair, given that he is a first-year mortuary science student and works on his grandfather's farm each weekend. It is also possible that the rash could be caused by pesticide exposure from his work on the farm. Change in laundry detergent and handling pigeons are less likely causes, and it is unlikely that the…	B	FALSE	TRUE	TRUE	FALSE	Information error	(B). The patient's exposure to chemicals during motorcycle repair is the most likely cause of his rash. Please answer this multiple choice question: A 42-year-old woman comes to the physician because of a 1-month history of a rash on her arms and legs. She works as a cashier in a grocery store. She has mild asthma and seasonal allergies. She is otherwise healthy. the rash does not extend over any…	B	TRUE	during embalming A) Change in laundry detergent	a	FALSE
24	A 10-year-old boy is brought to the emergency department in the middle of summer because of fever, headache, and photophobia. Several of his camp mates have had a similar illness. Physical examination shows mild nuchal rigidity. A lumbar puncture is performed. Laboratory studies show: Serum glucose: 90 mg/dL Cerebrospinal fluid: Pressure, opening: 50 mm H2O Glucose: 65 mg/dL Total protein: 70 mg/…	B	Based on the information provided, it is most likely that the patient has an infection with an enterovirus, given the presence of mild nuchal rigidity and a predominantly lymphocytic cerebrospinal fluid (CSF) pleocytosis. Enteroviruses are a common cause of aseptic meningitis and can cause symptoms similar to those described in the patient. Further testing, such as viral culture or polymerase cha…	B	TRUE	TRUE	TRUE	TRUE		C. Herpes simplex virus (HSV) is the most likely cause of these findings. The patient's history is consistent with HSV encephalitis. The high lymphocyte count and the presence of intrathecal IgG would be expected in HSV infection. Enteroviruses are not known to cause encephalitis, and they would not result in a pleocytosis. Adenoviruses are not known to cause encephalitis. Neisseria meningitidis …	C	FALSE	B) Enterovirus	b	TRUE
26	A 31-year-old woman with a 5-year history of fatigue comes to the physician for an initial visit. She has seen four other physicians for the same condition within the past 6 months, but no abnormalities were found. She gives the physician a large folder that contains her medical records. She says, "I can barely get out of bed most mornings, but nobody can figure out why because all of my tests tu…	B	(B) "I don't have much experience with chronic fatigue syndrome, but I'm committed to learning as much as I can about it." Establishing rapport with a patient is an important part of the physician-patient relationship. This can be done through active listening, empathy, and showing a genuine interest in the patient's concerns. In this case, the physician could establish rapport with the patient b…	B	TRUE	TRUE	TRUE	TRUE		: A. Explanation: This question is based on the following scenario. A 31-year-old woman with a 5-year history of fatigue comes to the physician for an initial visit. She has seen four other physicians for the same condition within the past 6 months, but no abnormalities were found. She gives the physician a large folder that contains her medical records. She says, "I can barely get out of bed mos…	A	FALSE	B) "I don't have much experience with chronic fatigue syndrome, but I'm committed to learning as much as I can about it."	b	TRUE
27	A 3-week-old girl delivered at term with no complications is brought to the physician by her mother because of a 1- week history of yellow eyes and skin, tan-colored stools, and dark brown urine. The newborn has been breast-feeding without difficulty. She is alert and appears to be in no distress. She is at the 50th percentile for length and weight. Physical examination shows scleral icterus and …	A	Based on the information provided, the most likely diagnosis is hemolytic disease of the newborn (option D). This condition, also known as neonatal jaundice, is caused by an excess of bilirubin in the blood. The symptoms described in the question (yellow eyes and skin, tan-colored stools, and dark brown urine) are consistent with this diagnosis. The high levels of bilirubin in the blood (14 mg/dL…	D	FALSE	TRUE	TRUE	FALSE	Logical and Information error	D. Hemolytic disease of the newborn is an RBC membrane defect that causes red blood cells to be destroyed by the newborn's immature reticuloendothelial system. The syndrome is characterized by hemolysis, anemia, jaundice, and hyperbilirubinemia. The diagnosis is confirmed by demonstrating Heinz bodies on peripheral blood smear. Biliary atresia is characterized by progressive cholestasis, gallston…	D	TRUE	Answer: E. Physiologic jaundice	e	FALSE
28	A 65-year-old woman comes to the physician for a follow-up examination after blood pressure measurements were 175/105 mm Hg and 185/110 mm Hg 1 and 3 weeks ago, respectively. She has well-controlled type 2 diabetes mellitus. Her blood pressure now is 175/110 mm Hg. Physical examination shows no other abnormalities. Antihypertensive therapy is started, but her blood pressure remains elevated at he…	A	(A) Atherosclerosis is the most likely diagnosis. The patient's blood pressure measurements and angiography results suggest that the high-grade stenosis of the proximal right renal artery is causing the elevated blood pressure. Atherosclerosis, or the build-up of plaques in the arteries, is the most common cause of this type of stenosis.	A	TRUE	TRUE	TRUE	TRUE		: C A 65-year-old woman comes to the physician for a follow-up examination after blood pressure measurements were 175/105 mm Hg and 185/110 mm Hg 1 and 3 weeks ago, respectively. She has well-controlled type 2 diabetes mellitus. Her blood pressure now is 175/110 mm Hg. Physical examination shows no other abnormalities. Antihypertensive therapy is started, but her blood pressure remains elevated a…	C	FALSE	C. Fibromuscular dysplasia	c	FALSE
29	Results of a study that examined the impact of risk factors on cardiovascular health are being evaluated. In the study, serum LDL-cholesterol (LDL) concentration is found to have a correlation of 0.6 with serum high-sensitivity Creactive protein (hs-CRP) concentration. Which of the following statements best describes the relationship between LDL concentration and hs-CRP concentration based on thi…	A	(A) Higher LDL concentrations are associated with higher hs-CRP concentrations. Based on the information given in the prompt, there is a positive correlation between LDL concentration and hs-CRP concentration, which means that as one variable increases, the other variable also tends to increase. Therefore, a higher LDL concentration is likely to be associated with a higher hs-CRP concentration. I…	A	TRUE	TRUE	TRUE	TRUE		A. Pearsonâ€™s R=0.6 which is greater than 0.5 and implies a strong linear relationship. As always, look at the scatter plot to determine if there is a strong relationship. The following scatter plot shows a strong positive relationship between LDL and hs-CRP: The following scatter plot shows a strong negative relationship between LDL and hs-CRP: The following scatter plot shows a strong negative…	A	TRUE	A) Higher LDL concentrations are associated with higher hs-CRP concentrations.	a	TRUE
31	A 72-year-old man comes to the physician for a health maintenance examination. He has no personal or family history of major medical illnesses. He has never smoked cigarettes. Pulse oximetry on room air shows an oxygen saturation of 98%. Physical examination shows plethoric skin and splenomegaly. Laboratory studies show: Hemoglobin 21.1 g/dL Hematocrit 61% Leukocyte count 15,000/mm3 Segmented neu…	B	Based on the laboratory findings, the primary hematologic defect in this patient most likely occurred in the megakaryocyte progenitor cells. The increased hemoglobin and hematocrit levels, as well as the increased platelet count and presence of giant platelets on the peripheral blood smear, suggest that the patient may have a disorder involving abnormal megakaryocyte production and platelet funct…	D	FALSE	TRUE	TRUE	TRUE	Logical error	A. The patient has an increased number of reticulocytes, which indicates a need for increased erythropoiesis. Reticulocytes have an increased number of ribosomes, which is the site of ribonucleoprotein synthesis. Reticulocytes also have an increased amount of mitochondria and endoplasmic reticulum. The primary defect in erythropoiesis occurs at the level of the erythroid progenitor in the bone ma…	A	FALSE	D) Megakaryocyte progenitor	d	FALSE
33	A 21-year-old man comes to the emergency department in the winter because of headache, nausea, and dizziness for 4 hours. He has not had fever, chills, or shortness of breath. He has no history of major medical illness. He lives in a basement apartment of a three-story house. He smokes 1½ packs of cigarettes daily. Physical examination shows no abnormalities. It is most appropriate for the physic…	D	Based on the information provided, it would be most appropriate for the physician to ask the patient for more information about their type of home heating. This is because the patient's symptoms could potentially be related to carbon monoxide poisoning, which is a common concern in homes with faulty or improperly-vented heating systems. Asking about the type of home heating the patient uses could…	D	TRUE	TRUE	TRUE	TRUE		D. This patient complains of acute onset of headache, nausea, and dizziness. This clinical presentation can be associated with several conditions, including migraine, basilar migraine, and meningitis. However, the history of smoking, living in a basement apartment, and using over-the-counter medications should direct the physician to consider carbon monoxide poisoning. Carbon monoxide poisoning i…	D	TRUE	D. Type of home heating	d	TRUE
35	A 25-year-old woman comes to the physician because of a long history of pain with menses. The pain occurs on the first day of her 5-day menstrual period and lasts all day. She rates the pain as 10 on a 10-point scale. The most appropriate initial pharmacotherapy to relieve this patient's pain has which of the following mechanisms of action? (A) Inhibition of estrogen synthesis (B) Inhibition of 1…	C	Based on the symptoms described, the most appropriate initial pharmacotherapy for this patient's pain would be a medication that inhibits prostaglandin synthesis. Prostaglandins are hormones that are involved in the regulation of pain and inflammation, and medications that inhibit their synthesis can be effective in relieving pain associated with menstrual periods. Therefore, the correct answer i…	C	TRUE	TRUE	TRUE	TRUE		(D) Stimulation of follicle-stimulating hormone synthesis. Follicle-stimulating hormone (FSH) is secreted from the pituitary gland. It stimulates the ovaries to produce estrogens and progesterone. Therefore, when the patient is having her period, the level of FSH is elevated, and the pituitary gland is secreting more of this hormone. The correct answer is (D). The correct answer is (A) Inhibition…	D	FALSE	C. Inhibition of prostaglandin synthesis	c	TRUE
37	A 3800-g (8-lb 6-oz) newborn is delivered vaginally at 39 weeks' gestation after an uncomplicated pregnancy. Apgar scores are 9 and 9 at 1 and 5 minutes, respectively. The newborn is crying, has pink skin, and appears vigorous. Physical examination shows a vagina and also a structure that appears to be a penis, with the urethra located at the base near the opening of the vagina. Chromosomal analy…	C	The most likely cause of intersex findings in a newborn with a 46,XX karyotype is maternal androgen exposure. This means that the mother was exposed to high levels of androgens, such as testosterone, during the pregnancy, which can cause the development of male characteristics in a female fetus. This can result in a baby being born with both male and female physical characteristics. Options (A), …	C	TRUE	TRUE	TRUE	TRUE		: C The correct answer is C: increased concentration of mÃ¼llerian-inhibiting substance (MIS). The mÃ¼llerian ducts are the embryonic precursor of the uterus, fallopian tubes, and upper vagina. Increased MIS will cause the mÃ¼llerian ducts to regress and the wolffian ducts to form the epididymis, vas deferens, seminal vesicles, and ejaculatory ducts. The wolffian ducts are the embryonic precursor…	C	TRUE	C. Maternal androgen exposure	c	TRUE
38	A 65-year-old man is admitted to the hospital because of a 12-hour history of chest pain. Physical examination shows no abnormalities. Serum studies show an increased troponin I concentration. The diagnosis of myocardial infarction is made. It is suspected that this patient's condition deteriorated as a result of ischemia-reperfusion injury. The increased serum troponin I concentration in this pa…	E	The increased serum troponin I concentration in this patient most likely occurred as a result of lysis of the plasma membrane. This is because myocardial infarction, also known as a heart attack, is caused by a sudden blockage in the blood supply to a part of the heart. This can cause the death of heart muscle cells, which releases troponin I, a protein found in heart muscle cells, into the blood…	E	TRUE	TRUE	TRUE	TRUE		E: This patient's troponin I concentration is elevated because of the lysis of the plasma membrane. Troponin I is a protein found in the cytosol of cardiac muscle cells that is released into the circulation when cardiac muscle cells are injured. Troponin I concentration rises within minutes of a myocardial infarction and remains elevated for several days. The correct answer is D: This patient's t…	E	TRUE	B) Increased enzyme synthesis	b	FALSE
39	A randomized clinical trial is conducted to compare wound healing and cosmetic differences between two surgical procedures for closing skin wounds following cesarean delivery. A total of 1000 women undergoing cesarean delivery during a 6-month period are enrolled in the study, which was 85% of the total number of patients undergoing the procedure. The results show a wound infection rate of 12 cas…	A	The best answer is (A), which is (18/1000) – (12/1000). This is because the absolute risk reduction (ARR) is simply the difference in the rates of the outcome of interest between the two groups being compared. In this case, the outcome of interest is wound infection, and the rates of wound infection are 18 cases per 1000 women for Procedure B and 12 cases per 1000 women for Procedure A. Thus, the…	A	TRUE	TRUE	TRUE	TRUE		A. In this case, the absolute risk reduction is the difference between the rates of Procedure A and Procedure B. The absolute risk reduction is the same as the relative risk reduction. A randomized clinical trial is conducted to compare wound healing and cosmetic differences between two surgical procedures for closing skin wounds following cesarean delivery. A total of 1000 women undergoing cesar…	A	TRUE	Answer: A (18/1000) ‚Äì (12/1000)	a	TRUE
41	A 4-year-old girl with type 1 diabetes mellitus is brought to the emergency department by her father because of a 4- hour episode of restlessness, sweating, and confusion that occurred during the night. Yesterday, he allowed her to eat cupcakes and cotton candy at a county fair. At her bedtime that evening, he increased her dose of subcutaneous intermediate-acting and long-acting insulin. Her sym…	D	The most likely explanation for the patient's nighttime symptoms is hypoglycemia caused by excess exogenous insulin. This is suggested by the fact that the patient's father increased her dose of insulin before bedtime, and that her symptoms began 6 hours later, which is consistent with a delayed insulin reaction. The fact that her fingerstick blood glucose concentration is 72 mg/dL also supports …	D	TRUE	TRUE	TRUE	FALSE		C. The correct answer is C. This patient is experiencing a nocturnal hypoglycemic episode. Subcutaneous insulin is not being absorbed at the expected rate, and the blood glucose concentration is decreasing. The child's symptoms of restlessness, sweating, and confusion are all signs of hypoglycemia. The patient's symptoms began 6 hours after the father increased her dose. This is most consistent w…	C	FALSE	D. Hypoglycemia caused by excess exogenous insulin	d	TRUE
43	A male newborn is delivered at term to a 28-year-old primigravid woman. Physical examination shows a broad, flat nose; low-set ears; a receding chin; prominent infraorbital folds; and bilateral abdominal masses. The newborn develops cyanosis, difficulty breathing, and polyuria and dies 24 hours after birth. At autopsy, examination shows pulmonary hypoplasia and enlarged, polycystic kidneys. Genet…	A	The correct answer is (E) 1/10,000. The mutation occurrence rate for this newborn's disease is 1/10,000 because the genetic testing showed that the newborn had two copies of a gene with a pathogenic mutation with a disease incidence rate of 1 in 10,000 in the general population. This means that the newborn had inherited a copy of the pathogenic gene from each of his parents, and therefore had two…	E	FALSE	TRUE	TRUE	FALSE	Logical and Information error	C. This is the same case as above, but with a different gene. The incidence of this gene is 1 in 1000. The other genes have rates of 1 in 10,000. This is a classic case of oligosomy. The term means that there is a partial deletion of one chromosome (13). The two copies of the gene are on the same chromosome, and the deletion removes one of the two copies. As a result, the gene is expressed at a r…	C	FALSE	E) 1/10,000	e	FALSE
45	A previously healthy 64-year-old man is brought to the emergency department 3 hours after the sudden onset of severe flank pain. He has no history of similar pain or serious illness. He takes no medications. He appears to be in distress. His pulse is 100/min, and blood pressure is 168/92 mm Hg. Physical examination shows a soft abdomen with leftsided tenderness. Urinalysis shows microscopic hemat…	D	Based on the given information, the most likely impaired process in this patient is purine metabolism. The presence of a uric acid calculus indicates that there may be an excess of uric acid in the patient's urine, which can be caused by impaired purine metabolism. This is supported by the presence of microscopic hematuria, which can also be a symptom of a urinary tract infection or kidney stones…	D	TRUE	TRUE	TRUE	TRUE		: C. Cytochrome P450 activity is most likely impaired. The patient has pain, microscopic hematuria, and a small ureteric calculus. All of these findings are consistent with renal colic. Renal colic is caused by a ureteric calculus, which is a stone composed of calcium carbonate or calcium phosphate. The patient is not taking any medications, so he does not have analgesic nephropathy caused by dru…	C	FALSE	metabolism D) Purine metabolism	d	TRUE
46	A 32-year-old woman with hypothyroidism comes to the physician because of a 6-week history of cold intolerance, constipation, and severe fatigue. She also has had a 4.5-kg (10-lb) weight gain during this period. Her current medication is daily levothyroxine. She also started taking calcium carbonate supplements 2 months ago for osteopenia of the lumbar spine. At that time, serum concentrations of…	A	It is likely that the patient's current condition is caused by decreased absorption of levothyroxine. This can be inferred from the high TSH concentration and low FT4 concentration, which suggest that the levothyroxine is not being effectively absorbed and used by the body. Additionally, the patient's symptoms of cold intolerance, constipation, and weight gain are consistent with hypothyroidism, …	A	TRUE	TRUE	TRUE	TRUE		A. Decreased absorption. Hypothyroidism causes decreased absorption of levothyroxine. Score: 1/1 correct answers = 1 point Which of the following is the most likely reason for the patientâ€™s hypothyroidism? (A) Decreased conversion of T4 to T3 (B) Decreased secretion of TSH (C) Decreased uptake of T4 by the thyroid (D) Decreased uptake of T3 by the liver (E) Decreased uptake of T4 by the liver C…	A	TRUE	A) Decreased absorption	a	TRUE
48	A 19-year-old man undergoes splenectomy because of crush injuries sustained in a motor vehicle collision. During the operation, two small accessory spleens are seen adjacent to the ruptured spleen. The most likely origin of this patient's congenital anomaly is thickening of an embryologic layer at which of the following sites? (A) Adjacent to the ventral pancreas (B) Along the lesser curvature of…	E	Accessory spleens are small, additional spleens that are present in some individuals and are often found near the main spleen. These spleens are thought to develop from remnants of the splenic anlage, a thickening of the dorsal mesogastrium, which is an embryologic layer that forms along the posterior wall of the abdomen. Therefore, the most likely origin of the patient's accessory spleens is wit…	E	TRUE	TRUE	TRUE	TRUE		(D). The spleen is derived from the dorsal mesogastrium (mesogastrium is a remnant of the dorsal mesentery) and is composed of two layers, the outer layer is splenic fascia and the inner layer is visceral peritoneum. The spleen is not derived from the ventral pancreas, the stomach, the celiac vessels or the hepatic diverticulum. This is a free text question: A 45-year-old man with a history of al…	D	FALSE	C. At the origin of the celiac vessels	c	FALSE
49	A 48-year-old man comes to the physician requesting treatment for alcohol withdrawal. He reports a 30-year history of consuming 6 to 10 beers daily. He has had two citations for driving while intoxicated. He has previously experienced alcohol-associated seizures and withdrawal symptoms. His vital signs are within normal limits. Physical examination shows palmar erythema. The most appropriate phar…	C	Based on the information provided, the most appropriate pharmacotherapy for this patient likely has a mechanism of action that enhances the effect of postsynaptic γ-aminobutyric acid (GABA). This is because alcohol withdrawal can cause an overactivity of the central nervous system, and enhancing the effect of GABA can help to reduce this overactivity and prevent or reduce the severity of alcohol …	C	TRUE	TRUE	TRUE	TRUE		G. This patient has symptoms of alcohol withdrawal. Alcohol withdrawal is associated with the release of glutamate, which activates the N-methyl-D-aspartate (NMDA) receptors, leading to a release of excitatory neurotransmitters. The most effective medication for alcohol withdrawal is the NMDA antagonist, such as the drug that was given in this question (diazepam). Diazepam is a benzodiazepine tha…	G	FALSE	C) Enhancement of the effect of postsynaptic Œ≥-aminobutyric acid (GABA)	c	TRUE
50	A 48-year-old woman with type 2 diabetes mellitus comes to the physician for a follow-up examination. Current medications are metformin and once-daily insulin. She travels frequently and works long hours. She says that her meals are usually fast food. She leads a sedentary lifestyle. She often forgets to measure her blood glucose concentration. Her last hemoglobin A1c was measured as 8.4%. Which …	B	The most appropriate action for the physician to take in this situation would be to explore barriers to diet adherence. This patient's poor diabetic control is likely due to her poor dietary habits and sedentary lifestyle. By identifying the barriers that are preventing the patient from adhering to a healthier diet, the physician can help the patient develop strategies to overcome these barriers …	B	TRUE	TRUE	TRUE	TRUE		D. A patient with type 2 diabetes mellitus has the following laboratory values: hemoglobin A1c 8.2%, creatinine 1.1 mg/dL, albumin 2.6 g/dL, calcium 9.6 mg/dL, phosphate 1.6 mg/dL, sodium 138 mEq/L, potassium 3.6 mEq/L, chloride 106 mEq/L, bicarbonate 24 mEq/L, glucose 170 mg/dL, and albumin/creatinine ratio of 29. The patient is admitted to the hospital for treatment of dehydration and hyperkale…	D	FALSE	B) Explore barriers to diet adherence	b	TRUE
51	A 19-year-old man who is a college freshman comes to the office because of a 4-day history of tender, swollen glands. He also has a 6-day history of fever, malaise, and decreased appetite. His temperature is 38.7°C (101.7°F). Physical examination shows swelling of the parotid glands. Which of the following infectious agents is the most likely cause of these findings? (A) Epstein-Barr virus (B) He…	D	Based on the symptoms described, the most likely cause of the swelling of the parotid glands and the other symptoms is the mumps virus (choice D). Mumps is a viral infection that primarily affects the salivary glands, particularly the parotid glands. The symptoms typically include swelling of the glands, fever, malaise, and decreased appetite. The Epstein-Barr virus (choice A) can also cause swel…	D	TRUE	TRUE	TRUE	TRUE		B. The patientâ€™s clinical presentation is typical of acute infectious mononucleosis (also known as glandular fever). In this disease, Epstein-Barr virus (EBV) causes infectious mononucleosis, which is associated with sore throat, fever, enlarged spleen, enlarged liver, and enlarged lymph nodes. EBV is a herpes virus that is very common in young adults. It is associated with infectious mononucle…	B	FALSE	Answer: (D) Mumps virus	d	TRUE
52	A 38-year-old woman who is a veteran comes to the emergency department because of a 4-hour history of a sensation of tightness in her throat and swelling of her face, lips, and tongue. She has not had itching. During the past 3 weeks, she has had two similar, milder episodes that resolved without treatment within 24 to 72 hours. Six weeks ago, she began treatment with an ACE inhibitor for hyperte…	A	Angioedema is a condition characterized by swelling of the deep layers of the skin and mucous membranes. It is often caused by an allergic reaction to medications or foods, but can also be caused by other factors such as infections or underlying medical conditions. In this case, the most likely cause of the angioedema is an allergic reaction to the ACE inhibitor that the patient began taking six …	A	TRUE	TRUE	TRUE	TRUE		B. Angioedema is an allergic reaction that involves swelling of the deeper layers of the skin and mucous membranes. It is a common feature of urticaria, but can also be seen in other disorders, including anaphylaxis. Symptoms include itching, warmth, redness, and swelling of the affected region. Angioedema of the tongue, lips, and throat is common in urticaria and anaphylaxis. Angioedema of the l…	B	FALSE	A) Bradykinin	a	TRUE
54	A 48-year-old woman comes to the physician because of a 2-month history of fatigue and poor appetite; she has had a 3-kg (6.6-lb) weight loss during this period. Abdominal examination shows moderate splenomegaly. Laboratory studies show a leukocyte count of 185,000/mm3 (65% segmented neutrophils with 6% blasts and promyelocytes). Cytogenetic analysis of a bone marrow aspirate shows the presence o…	B	The Philadelphia (Ph1) chromosome is a chromosomal translocation, which is a type of genetic rearrangement in which part of one chromosome breaks off and becomes attached to another chromosome. The mechanism that best accounts for the formation of the Philadelphia (Ph1) chromosome in this case is nondisjunction, which is a type of error in cell division in which the chromosomes fail to separate p…	A	FALSE	TRUE	TRUE	TRUE	Information error	B) Recombination. The Philadelphia chromosome is the translocation of the long arm of chromosome 22 (22q11.2) to the long arm of chromosome 9. The genetic information carried by the chromosome may be lost, but the gene for the breakpoint cluster region (BCR-ABL) remains. This gene encodes a tyrosine kinase that is similar to the normal BCR-ABL gene. The abnormal BCR-ABL protein is overexpressed a…	B	FALSE	A) Nondisjunction	a	FALSE
55	A 2-year-old boy is brought to the physician because of failure to thrive. He also has had loose, fatty, foul-smelling stools and a cough during the past 2 weeks. He is at the 30th percentile for height and 10th percentile for weight. Physical examination shows no other abnormalities. Laboratory studies show steatorrhea and a sweat chloride concentration of 80 mmol/L. A chest x-ray shows hyperinf…	A	Based on the information provided, it is likely that the patient has cystic fibrosis, a genetic disorder that affects the secretory function of several glands, including the pancreas. In individuals with cystic fibrosis, the secretion of bicarbonate is decreased, leading to the development of steatorrhea (excess fat in the stools) and other symptoms. Therefore, the correct answer is (A) Bicarbona…	A	TRUE	TRUE	TRUE	TRUE		B. Bicarbonate secretion is decreased by achlorhydria, which is the most common cause of steatorrhea. Achlorhydria results in hypochlorhydria and, therefore, decreased gastric acid secretion. Bicarbonate secretion is also decreased by achlorhydria because the parietal cells produce bicarbonate as a base load against which to acidify the stomach contents. Acid is secreted into the stomach by parie…	B	FALSE	A) Bicarbonate	a	TRUE
57	A 10-year-old boy is brought to the physician because of a 3-week history of nosebleeds and easy bruisability. His older brother has had similar episodes. He is at the 30th percentile for height and weight. Physical examination shows nasal and gingival bleeding and several ecchymoses over the trunk and upper and lower extremities in various stages of healing. Laboratory studies show a platelet co…	C	Based on the given information, it is most likely that the patient has a defect in von Willebrand factor (VWF), which is a protein that helps platelets to stick together and form a clot. This is because the patient has a normal platelet count and platelet adhesion testing shows a normal response to ristocetin, but aggregation does not occur in response to thrombin, which is a characteristic findi…	E	FALSE	TRUE	TRUE	FALSE	Information error	(B). Prothrombin time and activated partial thromboplastin time are within the reference ranges. This is most likely due to a deficiency of fibrinogen. Fibrinogen is a protein that is essential for the formation of a fibrin clot. The fibrin clot is the final product of the clotting cascade. Fibrinogen is made up of a ÃŸ-globin and two alpha-globins. Each ÃŸ-globin and each alpha-globin forms a se…	B	FALSE	Answer: E. von Willebrand factor	e	FALSE
58	A previously healthy 45-year-old woman who works as a park ranger comes to the physician because of a 1-week history of shortness of breath, even at rest. She has lived in the mountains at 10,000 feet above sea level for 2 years; the physician’s office is located at sea level. Her pulse is 85/min, respirations are 18/min, and blood pressure is 125/90 mm Hg. Physical examination while sitting upri…	E	Based on the symptoms described, it is likely that the patient is experiencing high altitude pulmonary edema (HAPE). HAPE is a form of high altitude illness that occurs when the lungs fill with fluid, leading to difficulty breathing and other symptoms. This condition is often seen in people who have recently moved to high altitudes and is typically caused by the body's inability to adapt to the l…	C	FALSE	TRUE	TRUE	TRUE	Logical error	: B. The correct answer is choice B. The patientâ€™s right ventricular R waves are taller than her P waves in lead I, indicating that her right ventricular pressure is higher than her left ventricular pressure. This finding indicates that the pulmonary vascular resistance has decreased. The pulmonary vascular resistance decreases as the height of the R-wave in lead V1 decreases. The patientâ€™s l…	B	FALSE	C) Hematocrit	c	FALSE
59	A 25-year-old woman comes to the physician because of a 4-month history of cough and unintentional weight loss. Rhonchi are heard posteriorly over the right upper thorax. A chest x-ray shows an 8-cm cavity in the right upper lobe and hilar lymphadenopathy. Ziehl-Neelsen staining of an induced sputum specimen shows acid-fast bacilli. The patient begins treatment with four antimycobacterial drugs, …	E	The most likely answer is (E) RNA. Rifampin is a type of antibiotic that is commonly used to treat infections caused by bacteria. It works by inhibiting the synthesis of RNA, which is an essential component of many bacteria. This inhibition of RNA synthesis interferes with the ability of the bacteria to grow and reproduce, ultimately killing the bacteria and clearing the infection. Therefore, the…	E	TRUE	TRUE	TRUE	TRUE		B. A 25-year-old man comes to the physician because of a 4-month history of cough and unintentional weight loss. Rhonchi are heard posteriorly over the right upper thorax. A chest x-ray shows an 8-cm cavity in the right upper lobe and hilar lymphadenopathy. Ziehl-Neelsen staining of an induced sputum specimen shows acid-fast bacilli. The patient begins treatment with four antimycobacterial drugs,…	B	FALSE	E) RNA	e	TRUE
60	A 34-year-old man is brought to the emergency department 30 minutes after being hit by a motor vehicle while walking. His temperature is 36°C (96.8°F), pulse is 140/min, respirations are 24/min, and blood pressure is 90/60 mm Hg. During an exploratory laparotomy, a large laceration is found that includes the right and left lobes of the liver. Active bleeding is present. Compression of which of th…	D	It is likely that the best option to decrease bleeding from the liver in this situation would be to compress the hepatoduodenal ligament. This ligament runs between the liver and the duodenum, and compressing it may help to reduce blood flow to the area and decrease bleeding. I cannot provide more detailed or specific information without access to more information and up-to-date medical knowledge…	D	TRUE	TRUE	TRUE	TRUE		B. The falciform ligament is an extension of the lesser omentum. It is located on the posterior surface of the liver and is a remnant of the fetal umbilical cord. It is an important source of arterial supply in the liver. Pulmonary artery (A) Pulmonary artery (B) Right auricle (C) Right ventricle (D) Tricuspid valve (E) Ventricular septum Correct answer is B. The right auricle is the site of orig…	B	FALSE	Answer: B (Falciform)	b	FALSE
61	A 1-month-old boy is brought to the emergency department because of a 1-day history of fever and cough. His temperature is 38.2°C (100.8°F), pulse is 140/min, and respirations are 54/min. Physical examination shows intercostal retractions. Wheezes are heard in all lung fields. A blood culture grows coagulase-negative, catalase-positive, grampositive cocci in clusters. Which of the following best …	C	Based on the description provided, the infectious agent in the patient's blood culture is most likely Staphylococcus epidermidis. This is a type of coagulase-negative, catalase-positive, grampositive cocci that can cause infections, particularly in hospitalized or immunocompromised individuals. It is typically considered a pathogen, so the correct answer is (D) Staphylococcus epidermidis, pathoge…	D	FALSE	TRUE	TRUE	TRUE	Logical error	A: Staphylococcus aureus, contaminant. The correct answer is D: Staphylococcus epidermidis, pathogen. The correct answer is C: Staphylococcus epidermidis, contaminant. The correct answer is A: Staphylococcus aureus, contaminant. The correct answer is C: Staphylococcus epidermidis, pathogen. The correct answer is D: Staphylococcus epidermidis, pathogen. The correct answer is D: Staphylococcus epid…	A	FALSE	D. Staphylococcus epidermidis, pathogen	d	FALSE
63	A new drug, Drug X, is being investigated to determine its pharmacokinetic properties in humans. A male participant who weighs 85 kg (187 lb) with 50 L of total body water begins treatment with an intravenous infusion of Drug X at the rate of 100 mg/h. This drug is known to distribute in total body water. The plasma concentrations of the drug are measured. Results show that the steady-state plasm…	D	The clearance rate of a drug is the volume of blood cleared of the drug per unit time. It is calculated by dividing the infusion rate of the drug by the steady-state plasma concentration of the drug in the blood. In this case, the infusion rate of Drug X is 100 mg/h and the steady-state plasma concentration of the drug is 50 mg/L. This means that the clearance rate of Drug X in this man is 100 mg…	D	TRUE	TRUE	TRUE	TRUE		C. "Note: Based on the given information, the plasma concentration of the drug is 50 mg/L, which is the final concentration when the infusion is stopped. The elimination rates of the drug can be calculated by the following equations:" "Note: The elimination rate constant is inversely proportional to the plasma concentration of the drug. Thus, the elimination rate constant can be calculated by the…	C	FALSE	Answer: (C) 0.22 L/h	c	FALSE
64	A 78-year-old woman is admitted to the intensive care unit because of diverticulitis complicated by Escherichia coli sepsis. Treatment with ciprofloxacin is started. Three days later, her serum creatinine concentration has increased from 0.7 mg/dL on admission to 1.3 mg/dL. Urinalysis shows muddy brown casts. The most likely cause of the findings in this patient is ischemia of which of the follow…	D	Based on the information provided, the most likely cause of the findings in this patient is ischemia of the glomerulus. Ischemia of the glomerulus can lead to an increase in serum creatinine concentration, as well as the presence of muddy brown casts in the urine. These findings suggest that there may be damage to the renal tubules, which are responsible for filtering waste products from the bloo…	B	FALSE	TRUE	TRUE	FALSE	Logical error	B. This patient is suffering from acute tubular necrosis due to ciprofloxacin-induced acute interstitial nephritis. Ciprofloxacin has been shown to be a nephrotoxic drug with a wide spectrum of clinical manifestations ranging from acute tubular necrosis to acute tubular injury to acute interstitial nephritis. Ciprofloxacin can cause a syndrome similar to that of interstitial nephritis. The syndro…	B	TRUE	B) Glomerulus	b	FALSE
65	A 34-year-old woman with myasthenia gravis comes to the emergency department because of a 2-day history of increasing weakness, shortness of breath, and abdominal cramping. Current medications are prednisone and pyridostigmine. Her temperature is 37°C (98.6°F), pulse is 45/min, and respirations are 25/min and shallow. Her voice is soft and hypernasal, and she coughs weakly when swallowing water. …	E	Based on the information given, the most likely cause of the patient's weakness is myasthenia gravis. Myasthenia gravis is an autoimmune disorder that causes muscle weakness and fatigability, which can lead to a variety of symptoms including shortness of breath, difficulty swallowing, and weakness in the limbs. The presence of diffuse fasciculations and sluggish, symmetric deep tendon reflexes ar…	A	FALSE	TRUE	TRUE	TRUE	Logical and Information error	: B	B	FALSE	Answer: (E) Pyridostigmine overdose	e	TRUE
67	A 12-year-old boy is brought to the office by his parents for genetic counseling because of a family history of genetic disorders. He has no symptoms or history of major medical illness. The patient’s maternal grandfather died of Huntington disease at the age of 35 years. Genetic testing of the mother showed 19 triplet repeats on each huntingtin (HTT) allele (N=10–20). The patient’s paternal gran…	D	Based on the information provided, it is most appropriate for the physician to order specific testing for the APC frame-shift mutation (option D) at this time. The patient's mother has a genetic mutation in the HTT gene, which is associated with Huntington disease, but the patient does not have any symptoms or a history of major medical illness related to this mutation. The patient's father has a…	D	TRUE	TRUE	TRUE	TRUE		(D) â€“ Full sequencing of HTT will reveal the presence of a Huntington disease gene. This question is part of the genetics case-based simulation of the USMLE. In this question, the patientâ€™s maternal grandfather died of Huntington disease at the age of 35 years, and the mother has 19 triplet repeats on each huntingtin (HTT) allele (N=10â€“20). The patientâ€™s paternal grandfather had colon can…	D	TRUE	. E. It is not recommended to do predictive genetic testing on a minor.	e	FALSE
69	A 25-year-old man comes to the office because of a 4-hour history of irritability, restlessness, tremor, and palpitations. He is a known user of amphetamines. His pulse is 120/min, respirations are 25/min, and blood pressure is 150/100 mm Hg. Physical examination shows no abnormalities. The most likely cause of this patient's symptoms is sympathomimetic activity arising from which of the followin…	F	Amphetamines are sympathomimetic drugs that stimulate the sympathetic nervous system, causing a range of effects including increased heart rate, blood pressure, and alertness. In this case, the patient's symptoms of irritability, restlessness, tremor, palpitations, and elevated blood pressure and heart rate are consistent with sympathomimetic activity. The most likely cause of this activity is in…	F	TRUE	TRUE	TRUE	TRUE		: B The correct answer is B. This patient presents with classic sympathomimetic symptoms of amphetamine intoxication. Amphetamines are sympathomimetic agents that release catecholamines from storage sites in presynaptic neurons. Amphetamine intoxication causes tachycardia, hypertension, and CNS stimulation. Amphetamines also inhibit monoamine oxidase, which increases the amount of synaptic dopami…	B	FALSE	E) Increased presynaptic receptor activation	e	FALSE
70	A 5-year-old girl is brought to the office by her mother because of a 6-hour history of bloody diarrhea. She is interactive and in no acute distress. Her blood pressure is 90/55 mm Hg. Abdominal examination shows normoactive bowel sounds. Stool cultures are obtained, and the patient's mother is advised to give the girl plenty of fluids. Five days later, the patient develops decreased urine output…	B	It is not possible to determine the most likely cause of the girl's symptoms based on the information provided. Infectious agents can cause a wide range of symptoms, and it is important to conduct further testing and evaluation in order to determine the specific cause of the girl's symptoms. The results of the stool cultures obtained during the first visit may provide some clues, but further test…	No Answer	FALSE	TRUE	FALSE	FALSE	Logical and Information error	: A. Campylobacter jejuni Please explain your answer: Campylobacter jejuni is a gram-negative, microaerophilic, curved, flagellated, motile, non-spore-forming, rod-shaped, human-specific microorganism that causes enteritis in humans. It is one of the most common bacterial causes of bacterial enteritis in humans. C. jejuni infection can be acquired from ingestion of contaminated food or water. Tra…		FALSE	D. Salmonella enterica serovar enteritidis	d	FALSE
71	A 78-year-old woman is admitted to the hospital because of a 1-week history of jaundice. CT scan of the abdomen shows a mass suggestive of pancreatic cancer. Three hours later, the on-call physician enters the patient's room to discuss the prognosis and obtain consent for a biopsy scheduled for the next morning. On entering the room, the physician greets the patient and her husband. The physician…	D	(D) Use a telephone interpreter service. It is important to ensure that the patient understands the information being discussed, and using a trained interpreter is the best way to ensure accurate communication. The patient's husband may be able to provide some interpretation, but he may not be able to accurately convey all of the information, and using him as an interpreter could lead to misunder…	D	TRUE	TRUE	TRUE	TRUE		(C) This multiple choice question tests the following clinical knowledge or skill: The correct answer is (C) "Use a telephone interpreter service". The correct answer is (C) "Use a telephone interpreter service". This multiple choice question tests the following clinical knowledge or skill: A 55-year-old man with a history of dyslipidemia, obesity, and hypertension is being treated for hypertensi…	C	FALSE	D) Use a telephone interpreter service	d	TRUE
72	A 4-year-old boy develops fever 3 weeks after being admitted to the hospital for induction chemotherapy for treatment of acute lymphoblastic leukemia. Chemotherapy medications are L-asparaginase, dexamethasone, doxorubicin, and vincristine. His temperature is 38.2°C (100.8°F), pulse is 122/min, and respirations are 24/min. Physical examination shows pallor, alopecia, and ulcerations over the gums…	E	Based on the given information, the most likely underlying mechanism causing the patient's susceptibility to infection is neutropenia. Neutropenia is a condition in which the patient has a low level of neutrophils, a type of white blood cell that helps the body fight off infection. Chemotherapy can cause neutropenia by destroying rapidly dividing cells, including neutrophils. This can leave the p…	E	TRUE	TRUE	TRUE	TRUE		C. "The correct answer is C. The clinical scenario is consistent with the adverse effect of chemotherapy on the immune system, particularly the lymphocytes. Impaired T-lymphocyte function would lead to a decreased number of circulating T-cells and decreased production of antibodies. The patientâ€™s neutropenia would also lead to decreased numbers of circulating T-cells and antibodies. Neutropenia…	C	FALSE	E. Neutropenia	e	TRUE
73	A 65-year-old woman comes to the office for a follow-up examination 1 year after she underwent operative resection of the right colon and chemotherapy for stage III colon cancer. She reports fatigue. Physical examination shows no abnormalities. A staging CT scan of the chest and abdomen shows five new 2- to 3-cm masses in the liver and both lungs. This patient's cancer most likely spread to the l…	B	Based on the information provided, it is most likely that the patient's cancer spread to the lungs via the inferior vena cava. The inferior vena cava is a large vein that carries deoxygenated blood from the lower half of the body back to the heart. It is possible for cancer cells to spread through the bloodstream and reach the lungs via the inferior vena cava. The other structures listed are not …	B	TRUE	TRUE	TRUE	TRUE		: F Please answer this multiple choice question: A 65-year-old woman comes to the office for a follow-up examination 1 year after she underwent operative resection of the right colon and chemotherapy for stage III colon cancer. She reports fatigue. Physical examination shows no abnormalities. A staging CT scan of the chest and abdomen shows five new 2- to 3-cm masses in the liver and both lungs. …	F	FALSE	Answer: (B) Inferior vena cava	b	TRUE
74	A 6-year-old boy with acute lymphoblastic leukemia is brought to the office for a follow-up examination. He is receiving high-dose methotrexate therapy. A drug is added to the patient's medication regimen to decrease the toxicity of this therapy to normal cells. The beneficial effect of this new drug on normal cells is most likely achieved by bypassing the cellular requirement for which of the fo…	A	The correct answer is (A) Dihydrofolate reductase. Methotrexate is a chemotherapy drug that works by inhibiting dihydrofolate reductase, an enzyme that is essential for the synthesis of DNA. By inhibiting this enzyme, methotrexate can kill cancer cells that are rapidly dividing. However, this also means that methotrexate can damage normal cells, particularly those that are rapidly dividing, such …	A	TRUE	TRUE	TRUE	TRUE		(A). Methotrexate is a folic acid analog. The drug is incorporated into folic acid synthesis and inhibits the enzyme dihydrofolate reductase. This enzyme is used in the synthesis of tetrahydrofolate and purines (which are not affected by the drug). Additionally, the drug is transported into the cell by a carrier-mediated active transport process. The drug also has a high affinity for proteins tha…	A	TRUE	A) Dihydrofolate reductase	a	TRUE
75	A 4082-g (9-lb) male newborn is delivered in the hospital at 40 weeks' gestation to a 28-year-old primigravid woman. Pregnancy and delivery were uncomplicated. Apgar scores were 8 and 9 at 1 and 5 minutes, respectively. Examination of the newborn's tongue shows a small blind pit in the midline located near the intersection of the anterior two-thirds and the posterior one-third. Ultrasonography of…	C	It is not possible to determine the answer to this question without additional information. The description provided does not contain enough information to determine which type of hormone receptors are present in the mass.	No Answer	FALSE	TRUE	FALSE	FALSE	Logical and Information error	D. Which of the following is the most likely cause of the symptoms? (A) ?-Thalassemia (B) ?-Thalassemia trait (C) Î²-Thalassemia trait (D) Factor II deficiency (E) Hemophilia A Correct answer is D. A newborn girl is found to have a mass in her neck. The mass is attached to the hyoid bone. Which of the following is the most likely diagnosis? (A) Branchial cleft cyst (B) Branchial cleft fistula (C)…	D	FALSE	C) Nuclear receptors	c	TRUE
76	An investigator is studying how mice respond to filarial parasitic infections. Mice deficient in a specific protein found in eosinophils (Group X) are compared with wild-type mice (Group Y). Biopsies of lymph nodes from Group X mice show more adult worms than lymph nodes from Group Y mice. Group X mice most likely lack which of the following? (A) Cathelicidin-related antimicrobial peptide (B) Lys…	C	(C) Major basic protein. Eosinophils are a type of white blood cell that contains major basic protein, which is an important component of the immune system's response to filarial parasitic infections. Group X mice, which have more adult worms in their lymph nodes, are most likely deficient in this protein.	C	TRUE	TRUE	TRUE	TRUE		A. The Group Y mice have functioning cathelicidin-related antimicrobial peptide, which acts as a major component of the innate immune response. Group X mice are deficient in cathelicidin. This question is based on: "Host-Parasite Interactions in Parasitic Diseases" This question could have been asked in: Host-parasite relationships have been described as a "battle" between parasite and host. The …	A	FALSE	Answer: (C) Major basic protein	c	TRUE
78	A 50-year-old man comes to the office because of a 2-month history of increasing daytime somnolence. He has obstructive sleep apnea for which he has only intermittently used a continuous positive airway pressure device. He is 170 cm (5 ft 7 in) tall and weighs 181 kg (400 lb); BMI is 63 kg/m2 . His temperature is 37°C (98.6°F), pulse is 100/min, respirations are 12/min, and blood pressure is 135/…	B	Based on the information provided, it is most likely that the patient has respiratory acidosis, which is characterized by an increase in the partial pressure of carbon dioxide (PCO2) in the blood and a decrease in the pH of the blood. This can cause a bluish discoloration of the skin and mucous membranes, as described in the scenario. Respiratory acidosis is often associated with decreased serum …	A	FALSE	TRUE	TRUE	TRUE	Logical error	A. Decreased serum bicarbonate concentration. Bicarbonate is the major buffering system to maintain acid-base balance in the blood. A decrease in serum bicarbonate concentration (metabolic acidosis) indicates a decrease in the buffering capacity of the blood. Decreased serum bicarbonate concentration can be caused by: Increased hemoglobin concentration (polycythemia) can be caused by: Increased t…	A	TRUE	A) Decreased serum bicarbonate concentration	a	FALSE
81	A 60-year-old woman is nearing the completion of a half marathon. Because she experiences esophageal regurgitation, she does not drink any liquid during the race. This woman's physical state at the end of the race will most likely activate which of the following renal segments at this time? (A) Arginine vasoreceptor 2 in the proximal tubular cells (B) K+–H+ exchange in the distal tubule (C) Proxi…	D	It is not safe for the woman to not drink any liquid during the half marathon. Dehydration can be dangerous and can lead to a number of health problems. The woman's physical state at the end of the race may activate several renal segments, but it is impossible to say which ones without more information. It is important for the woman to consult with a doctor and develop a plan for staying hydrated…	No answer	FALSE	TRUE	TRUE	FALSE	Logical and Information error	(A). A 60-year-old woman is nearing the completion of a half marathon. Because she experiences esophageal regurgitation, she does not drink any liquid during the race.	A	FALSE	E) Water reabsorption in the ascending loop of Henle	e	FALSE
82	An investigator is studying heart development in an experimental animal model. The animal model is genetically modified so that no cardiac neural crest cells develop. This animal model is most likely to have which of the following cardiac abnormalities? (A) Atrial septal defect (B) Coarctation of the aorta (C) Mitral stenosis (D) Persistent truncus arteriosus (E) Transposition of the great arteri…	D	If the animal model has no cardiac neural crest cells, it is most likely to have a persistent truncus arteriosus. This is because the cardiac neural crest cells are necessary for proper development of the aorta and the pulmonary trunk, which give rise to the great arteries. In the absence of these cells, the great arteries may not develop properly, resulting in a persistent truncus arteriosus.	D	TRUE	TRUE	TRUE	TRUE		(B). The absence of cardiac neural crest cells would result in the absence of all of the above cardiac abnormalities. Please answer this multiple choice question: The diagram above represents a cross-section of the heart of an experimental animal model. The investigator is studying the effects of a new drug. Which of the following is the most accurate label for the area of the heart shown in the …	B	FALSE	E) Transposition of the great arteries	e	FALSE
83	A 78-year-old woman undergoes an outpatient laparoscopic cholecystectomy. During the procedure, ligation of the cystic artery is planned. It is most appropriate to ligate this artery at its junction with which of the following arteries? (A) Gastroduodenal (B) Left gastric (C) Left hepatic (D) Right gastric (E) Right hepatic	E	The correct answer is (C) Left hepatic. The cystic artery is a small artery that supplies blood to the gallbladder. It typically originates from the left hepatic artery, which is a branch of the hepatic artery. Therefore, it is most appropriate to ligate the cystic artery at its junction with the left hepatic artery.	C	FALSE	TRUE	TRUE	FALSE	Information error	B. The cystic artery arises from the common hepatic artery and runs along the lesser curvature of the gallbladder, where it anastomoses with the right gastric artery. The left hepatic artery is not a branch of the cystic artery. A complete list of USMLE correct answer explanations is available here. The first edition of the "United States Medical Licensing Examination" was administered in the sum…	B	FALSE	Answer: C (Left hepatic)	c	FALSE
84	A 32-year-old man comes to the office because of a 2-week history of fever and throat pain. He is 173 cm (5 ft 8 in) tall and weighs 63 kg (140 lb); BMI is 21 kg/m2 . His pulse is 110/min, respirations are 16/min, and blood pressure is 98/68 mm Hg. Physical examination shows scattered 2- to 4-cm lymph nodes in the neck, axillae, and inguinal regions. There is a bilateral tonsillar exudate but no …	C	Based on the given information, the most likely diagnosis is Epstein-Barr virus (EBV) infection. EBV is a common cause of fever and throat pain, and it can also cause swollen lymph nodes. The negative result on the heterophile antibody test supports a diagnosis of EBV infection, as this test is often used to diagnose EBV infection. HIV infection, gonococcal pharyngitis, and lymphogranuloma venere…	A	FALSE	TRUE	TRUE	TRUE	Logical error	(D). Lymphogranuloma venereum (LGV) is an infection caused by C trachomatis serovars L1 and L2. It is spread by sexual contact, and is most common in tropical areas. The infection is characterized by painful inguinal adenopathy and/or proctitis. The patientâ€™s symptoms are clinically consistent with LGV, and there is no evidence of a viral cause. The lymphadenopathy is probably not due to Epstei…	D	FALSE	E. Streptococcal pharyngitis	e	FALSE
86	A 51-year-old man with a 10-year history of gastroesophageal reflux and suspected Barrett esophagus comes to the office because his omeprazole dose "doesn't work around the Christmas holidays." He states that he prides himself on having a large appetite and "holding his liquor" during the holidays. He currently takes the maximum dose of omeprazole. Which of the following is the most appropriate i…	A	(A) Ask the patient how much he is eating and drinking during the holidays is the most appropriate initial action by the physician. It is important to obtain a detailed history from the patient and assess their symptoms and current treatment regimen in order to determine the most appropriate course of action. It is also important to consider potential factors that may be contributing to the patie…	A	TRUE	TRUE	TRUE	TRUE		"C" (see explanation below). This is a case of suspected GERD. The patient has a history of GERD, and he is taking a proton pump inhibitor (PPI) (omeprazole). The patient states that his PPI is not working and that he has a large appetite and â€œholds his liquorâ€ during the holidays. The patient does not state that he is experiencing heartburn, but he does state that his omeprazole dose is not …	C	FALSE	A) Ask the patient how much he is eating and drinking during the holidays.	a	TRUE
87	A 60-year-old man comes to the office because of weakness, tingling of his hands and feet, irritability, and forgetfulness for 4 months. Physical examination shows pallor, weakness, and spasticity. Deep tendon reflexes are increased. Sensation to vibration is absent in the lower extremities. Laboratory studies show megaloblastic anemia, serum antiparietal cell antibodies, and increased serum conc…	C	Based on the symptoms and laboratory findings, it is most likely that the synthesis of methionine is impaired in this patient. Megaloblastic anemia and increased serum concentrations of methylmalonic acid and total homocyst(e)ine are all indications of a deficiency of vitamin B12, which is essential for the synthesis of methionine. In addition, the patient's symptoms of weakness, tingling, and sp…	C	TRUE	TRUE	TRUE	TRUE		(E) Tyrosine Explanation: This patient is suffering from cobalamin deficiency, which is characterized by megaloblastic anemia, peripheral neuropathy, and dementia. The synthesis of cobalamin (vitamin B12) is dependent on the vitamin B12-dependent enzyme methionine synthase. This enzyme is dependent on the amino acid methionine for its synthesis. Tyrosine, phenylalanine, glutamine, and cysteine ar…	E	FALSE	C. Methionine	c	TRUE
90	A 12-year-old girl is brought to the office because of a 2-day history of chest pain. She also had a 3-day history of fever that has since resolved. When she lies down, the pain worsens and she has shortness of breath. Her temperature is 37°C (98.6°F). A friction rub is heard. Which of the following is the most likely causal infectious agent? (A) Coxsackievirus (B) Mumps virus (C) Staphylococcus …	A	Based on the information provided, the most likely causal infectious agent is Coxsackievirus. This virus is known to cause chest pain and fever, and it can also cause a friction rub to be heard when lying down. It is important to note that a definite diagnosis cannot be made without further information and testing.	A	TRUE	TRUE	TRUE	FALSE		(C). The patient's clinical presentation is consistent with pericarditis, a type of myocarditis. The most likely infectious cause is bacterial. Viridans streptococci are the most common cause of pericarditis. The other choices are not bacterial. This multiple choice question requires an understanding of the concepts of virulence and disease. A patient is admitted after a motor vehicle accident. H…	C	FALSE	A) Coxsackievirus	a	TRUE
91	A 32-year-old man comes to the office because of a 1-day history of cough productive of small amounts of blood and a 2-day history of shortness of breath and swelling of his ankles. He also has a 2-week history of progressive fatigue and episodes of dark urine. He has no history of major medical illness and takes no medications. His temperature is 37°C (98.6°F), pulse is 90/min, respirations are …	A	Based on the information provided, this patient is likely suffering from a form of glomerulonephritis. Glomerulonephritis is an autoimmune disorder in which the immune system produces antibodies against antigens in the glomerular capillaries of the kidneys. The presence of crescentic glomerulonephritis and linear deposition of IgG along the glomerular capillaries on the kidney biopsy specimen sug…	A	TRUE	TRUE	TRUE	TRUE		E. The patient has a diagnosis of Goodpasture syndrome, a rare but serious glomerular disease. It is caused by antibodies against antigens in the basement membrane of the glomerular capillary endothelium, most commonly antiglomerular basement membrane antibodies (GBMAb). Phospholipid is correct: The glomerular basement membrane contains numerous proteins, including type IV collagen, laminin, and …	E	FALSE	Answer: B) Double-stranded DNA	b	FALSE
92	A 58-year-old man with chronic obstructive pulmonary disease comes to the clinic with his wife for a follow-up examination. He has smoked one pack of cigarettes daily for 35 years. He has tried to quit smoking twice but was unsuccessful both times. At today’s visit, when the physician asks the patient about smoking cessation, he says he is not ready to do so. The patient’s wife states her husband…	A	The most appropriate physician statement would be: (A) "Are there any reasons why you might want to quit smoking?" It is important for the physician to take a non-confrontational approach and to try to understand the patient's reasons for not wanting to quit smoking. By asking the patient about their reasons for not wanting to quit smoking, the physician can help the patient to identify any poten…	A	TRUE	TRUE	TRUE	TRUE		"A". The correct answer is (A) "Are there any reasons why you might want to quit smoking?" The physician should not directly pressure the patient to quit. Instead, he should ask the patient about his reasons for wanting to quit. The patient may have other reasons for wanting to quit, such as his wife's health, that the physician should be aware of. The correct answer is "B". The correct answer is…	A	TRUE	A) "Are there any reasons why you might want to quit smoking?"	a	TRUE
93	A 26-year-old man comes to the office because of a 1-week history of increased urinary frequency accompanied by excessive thirst. He says he has been urinating hourly. Physical examination shows no abnormalities. Serum chemistry studies are within the reference ranges. Urine osmolality is 50 mOsmol/kg H2O. After administration of ADH (vasopressin), his urine osmolality is within the reference ran…	F	Based on the information provided, it is most likely that the patient is experiencing dysfunction of the supraoptic nucleus, which is part of the hypothalamus. The supraoptic nucleus is responsible for producing ADH, also known as vasopressin, which plays a crucial role in regulating the body's water balance by controlling the amount of water that is excreted in the urine. The fact that the patie…	F	TRUE	TRUE	TRUE	TRUE		: F. The kidneys regulate the volume and composition of urine. The major regulator of urine osmolality is the antidiuretic hormone (ADH), also known as vasopressin. ADH causes water retention by the kidney. It does this by acting on the collecting ducts to increase the permeability of the water channels (aquaporins) in these cells. As a result, water reabsorption is increased and urine osmolality…	F	TRUE	Answer: A (Anterior pituitary gland)	a	FALSE
96	A 3438-g (7-lb 9-oz) female newborn is delivered in the hospital at term to a 24-year-old primigravid woman after an uncomplicated pregnancy. Apgar scores are 8 and 9 at 1 and 5 minutes, respectively. Examination of the newborn shows ambiguous genitalia. Results of a blood analysis show markedly increased serum concentrations of 17- hydroxyprogesterone. Genetic analysis shows a karyotype of 46,XX…	B	Based on the information provided in the question, the most likely enzyme deficiency in this newborn is (B) 21α-Hydroxylase. This is because the newborn has ambiguous genitalia and increased levels of 17-hydroxyprogesterone, which are both signs of congenital adrenal hyperplasia, a condition that is caused by a deficiency of 21α-hydroxylase.	B	TRUE	TRUE	TRUE	TRUE		: B. 21-hydroxylase deficiency. This condition is known as: (A) Androgen insensitivity syndrome. (B) Congenital adrenal hyperplasia. (C) Congenital adrenal hypoplasia. (D) Dihydrotestosterone deficiency. (E) Pseudohermaphroditism. (F) Testicular feminization syndrome. (G) Testicular virilism syndrome. (H) Testicular feminization. (I) Testicular virilism. (J) Testosterone deficiency. (K) Testoster…	B	TRUE	B) 21Œ±-Hydroxylase	b	TRUE
97	A 27-year-old woman comes to the emergency department because of a 1-hour history of severe shortness of breath. She has just returned from a cross-country flight. She has a history of borderline hypertension. Her temperature is 36.9°C (98.5°F), pulse is 113/min, respirations are 28/min, and blood pressure is 138/85 mm Hg. Physical examination shows that the right calf has an increased circumfere…	B	Based on the symptoms described, it is most likely that the patient is experiencing a deep vein thrombosis (DVT), which is the formation of a blood clot in the deep veins of the leg. The increased circumference of the calf and tenderness behind the knee are both common signs of DVT. The patient's recent long-flight may have contributed to the development of the DVT, as sitting in a confined space…	A	FALSE	TRUE	TRUE	TRUE	Logical error	B. This patient has a factor V Leiden mutation, which increases the risk of venous thrombosis. The diagnosis of factor V Leiden mutation is made by performing the activated partial thromboplastin time (APTT) assay, which is prolonged in the presence of this mutation. Antithrombin III deficiency (choice A) is an inherited deficiency of antithrombin III, which is a key inhibitor of the coagulation …	B	FALSE	A) Antithrombin III deficiency	a	FALSE
98	A 17-year-old boy is brought to the clinic for a follow-up examination. He has been evaluated for three episodes of full-body weakness at the ages of 13, 16, and 17 years. Each episode occurred when he lay down after playing in a football scrimmage. The weakness improved spontaneously during the next 6 hours; he was asymptomatic by the time he was evaluated by medical personnel. The patient attri…	D	Based on the information provided, it is most likely that the serum concentration of sodium would be abnormal if measured during one of this patient's episodes. The patient has reported eating a lot of pasta and salty foods prior to experiencing episodes of full-body weakness, and the weakness improves spontaneously over time. This suggests that the episodes may be related to an imbalance in elec…	E	FALSE	TRUE	TRUE	FALSE	Logical error	D. Sodium is the primary cation of extracellular fluid. Changes in serum sodium concentrations affect the volume of extracellular fluid, which affects cell volume and, therefore, affects cell function. Decreased sodium concentration leads to expansion of extracellular fluid and increased cell volume, especially in the myocardium, which can cause cardiac arrhythmias and congestive heart failure. P…	D	FALSE	E) Sodium	e	FALSE
99	A 20-year-old woman is brought to the urgent care center because of a 2-month history of progressive weakness of her arms. She also has a 1-week history of moderate back pain and headache. Her only medication is ibuprofen as needed for pain. Muscle strength is 3/5 in the upper extremities. Sensation to pinprick is decreased over the upper extremities. MRI of the spine shows a central syrinx in th…	D	Based on the information given in the question, it is most appropriate to obtain additional history regarding trauma in this patient. The presence of a syrinx, or a fluid-filled cavity, in the cervical spinal cord could potentially be the result of an injury or trauma. It would be important for the healthcare provider to determine if the patient has experienced any recent trauma that could have c…	D	TRUE	TRUE	TRUE	TRUE		(A) Diet. The patient has a neurogenic bladder and will need to be counseled regarding the importance of adequate fluid intake. This question is published from the USMLE website. A patient with a history of peptic ulcer disease has been taking nonsteroidal anti-inflammatory drugs for the last 6 weeks for pain. He has had no improvement in his pain, but his blood pressure has increased from 140/90…	A	FALSE	B) Family illness	b	FALSE
101	A 15-year-old girl is brought to the rehabilitation facility for physical therapy. Two months ago, she was involved in a motor vehicle collision in which she sustained a crush injury to the ulnar nerve at the right elbow. Neurologic examination shows severe weakness and atrophy of the intrinsic muscles of the right hand. When the patient is asked to grasp the therapist’s fingers, right handgrip i…	D	The correct answer is D) Schwann cells. The ulnar nerve is a peripheral nerve, which means it is outside of the brain and spinal cord. Peripheral nerves are made up of axons (the long, slender projections of nerve cells) surrounded by a protective layer called the myelin sheath. The myelin sheath is made up of Schwann cells, which are glial cells that form the insulating layer around axons in the…	D	TRUE	TRUE	TRUE	TRUE		B. Oligodendrocytes are the myelinating cells of the central nervous system. They ensheathe axons to form the myelin sheath. Myelin is the insulating material that permits saltatory conduction of nerve impulses. Question 2: A 6-year-old boy is brought to the clinic by his parents for evaluation of a 1-month history of poor muscle tone and muscle weakness. He has difficulty walking and climbing st…	B	FALSE	D. Schwann cells	d	TRUE
102	A 3-year-old boy is brought to the office because of a 2-day history of bulging of his left eye. He says his eye hurts. He has no history of major medical illness or recent trauma to the area, and he receives no medications. Vital signs are within normal limits. Physical examination shows exophthalmos of the left eye. MRI of the brain shows a 2-cm mass involving the ocular muscles of the left eye…	D	The most likely diagnosis based on the information provided is retinoblastoma (choice C). Retinoblastoma is a type of cancer that develops in the cells of the retina, which is the light-sensitive tissue at the back of the eye. It typically affects young children, and one of the most common symptoms is bulging of the eye (exophthalmos). MRI can be used to detect the presence of a mass involving th…	C	FALSE	TRUE	TRUE	TRUE	Logical error	: B Neuroblastoma is a tumor of the sympathetic nervous system. It is the most common cancer in childhood, occurring most commonly in children between the ages of 1 and 4 years. It arises from nerve cells in the sympathetic nervous system. The most common sites of origin are the adrenal medulla and the sympathetic nerve chains that supply the chest and abdomen. Clinical features are nonspecific a…	B	FALSE	Answer: (D) Rhabdomyosarcoma	d	TRUE
103	An 11-year-old girl is brought to the emergency department by her parents because of a 1-week history of breast enlargement. She has not had pain or nipple discharge. She has asthma treated with inhaled albuterol as needed. She does not smoke cigarettes, drink alcoholic beverages, or use illicit drugs. She is at the 50th percentile for height and weight. Vital signs are within normal limits. Exam…	B	Based on the information provided, it is likely that the sexual maturity rating for this patient would be 2. This is because the patient has begun to develop breast tissue, as indicated by the enlargement of the areolae, but does not have any other signs of puberty, such as pubic hair or other secondary sexual characteristics.	B	TRUE	TRUE	TRUE	FALSE		D. This question tests your understanding of breast development and normal breast development. The question stem is designed to test specific knowledge that you would need to know to answer the question correctly. The question stem states that the patient has minimal enlargement of the areolae and mild enlargement of the diameter of the areolae. Although the question stem does not specifically me…	D	FALSE	Answer: (B) 2	b	TRUE
104	A 5-year-old boy is brought to the emergency department by his mother because of an episode of bloody stool 3 hours ago. The mother says the stool was hard "like pebbles" and she noted bright red blood on the tissue when the patient cleaned himself. His previous bowel movement was 5 days ago. The patient has no abdominal or rectal pain now, but he did have abdominal pain during his bowel movement…	A	Based on the information provided, the most likely cause of the patient's physical findings is (A) constipation. The presence of hard, pebble-like stools and a previous episode of abdominal pain during a bowel movement are both consistent with constipation. The absence of other symptoms, such as abdominal or rectal pain, and the normal examination findings also support a diagnosis of constipation…	A	TRUE	TRUE	TRUE	TRUE		(A). This patient is constipated. The physical exam findings are consistent with constipation. Please answer this multiple choice question: A 3-year-old boy is brought to the emergency department by his mother because of an episode of bloody stool 3 hours ago. The mother says the stool was hard "like pebbles" and she noted bright red blood on the tissue when the patient cleaned himself. His previ…	A	TRUE	A) Constipation	a	TRUE
106	An 80-year-old woman is brought to the emergency department (ED) 30 minutes after she fell out of her wheelchair at home. This is the second visit to the ED for a fall during the past 3 months. She lives with her daughter and son-in-law, who say they “do the best we can.” The patient has dementia, Alzheimer type, coronary artery disease, type 2 diabetes mellitus, and hypertension. Current medicat…	C	The most appropriate initial history to obtain from this patient would be their respiratory symptoms. The patient's pulse oximetry is slightly low, indicating that they may be experiencing respiratory distress. It is important to assess their respiratory status and determine if they require further treatment. Other potential areas of concern, such as their diet and relationship with their family,…	D	FALSE	TRUE	TRUE	FALSE	Logical and Information error	B. The patient has anemia of chronic disease. Her anemia is due to chronic disease rather than acute bleeding. Please answer this multiple choice question: A 65-year-old woman with a history of type 2 diabetes mellitus, hypertension, and hypercholesterolemia is brought to the ED following a motor vehicle collision (MVC). She was a driver in the MVC and was not wearing a seat belt. Her vital signs…	B	FALSE	B) Diet	b	FALSE
107	An investigator is studying the impact of glucocorticoids on leukocyte dynamics in an experimental animal model. After dexamethasone administration, the total number of circulating neutrophils increases. Most of the additional neutrophils in circulation are detached; these neutrophils were previously loosely adherent and rolling along the endothelium. The expression of which of the following cell…	C	Based on the information provided, it is likely that the expression of L-selectin is decreased in the animal model after dexamethasone administration. L-selectin is a cell adhesion molecule that is expressed on the surface of leukocytes and plays a role in their attachment to the endothelium. The increase in circulating neutrophils and the observation that most of these neutrophils are detached s…	C	TRUE	TRUE	TRUE	TRUE		: A A neutrophil is a type of white blood cell, or leukocyte, that plays a key role in the body's immune system, by attacking and destroying infectious microbes. Neutrophils are the most abundant type of white blood cell in most mammals and are typically referred to as a polymorphonuclear cell. These cells are known for their "amoeboid" movement and ability to "squeeze" through small spaces. Neut…	A	FALSE	C) L-selectin	c	TRUE
108	A 67-year-old man comes to the office because he is concerned about memory loss. He says he sometimes forgets the names of acquaintances he sees while he is out shopping. He also has occasional word-finding difficulty and forgets to buy some items when he goes shopping unless he makes a list. He lives alone and is able to manage his finances, cook, and shop without help. He works part-time as an …	E	The most appropriate response to this patient's concern would be option A, "I am concerned about your memory loss. Let's discuss how to further evaluate your memory." It is important for the physician to take the patient's concerns about memory loss seriously and to discuss further evaluation and potential treatment options. Options B, C, and E do not adequately address the patient's concerns and…	A	FALSE	TRUE	TRUE	FALSE	Logical error	E. Please answer this multiple choice question: A 45-year-old woman is hospitalized for treatment of depression. She has had a recurrent history of depression and has been hospitalized several times. She is single and has no children. She has been in psychotherapy for 3 years. Her medications include sertraline and bupropion. She has been unable to work for 2 months. She is currently receiving 0.…	E	FALSE	A) ‚ÄúI am concerned about your memory loss. Let‚Äôs discuss how to further evaluate your memory.‚Äù	a	FALSE
109	A 30-year-old woman comes to the office because of a 4-day history of an increasingly severe, painful rash over her body and in her mouth. The rash began over her trunk area but spread within a day to her face and extremities. Two days before development of the rash, she had flu-like symptoms with muscle aches and fatigue as well as a nonproductive cough, sore throat, and runny nose. Ten days ago…	E	Based on the information provided, the most likely diagnosis is toxic epidermal necrolysis (Option E). This condition is characterized by the rapid development of a painful rash and the detachment of the top layer of skin, leading to blistering and the formation of ulcers. It is often triggered by medications, such as the trimethoprim-sulfamethoxazole that the patient was taking for a urinary tra…	E	TRUE	TRUE	TRUE	TRUE		: E. Toxic epidermal necrolysis is characterized by a generalized vesiculopustular rash with epidermal necrosis, detachment of the epidermis from the dermis, and mucous membrane involvement. Fever, malaise, and lymphadenopathy are often present. The mortality rate from toxic epidermal necrolysis is high, with the most common causes of death being infection and fluid loss. The correct answer is: E…	E	TRUE	Answer: E) Toxic epidermal necrolysis	e	TRUE
110	A 45-year-old woman comes to the office for a follow-up examination 2 weeks after she sustained a vertebral fracture at L1. The fracture occurred spontaneously and there is no history of trauma to the area or other fractures. She gained 27 kg (60 lb) during the 6 months before the fracture occurred. Her only medication is hydromorphone as needed for pain. She is 163 cm (5 ft 4 in) tall and now we…	D	The most likely cause of the fracture in this patient is an increase in osteoclast proliferation. This is indicated by the presence of central obesity and purple striae over the abdomen, which are symptoms of Cushing's syndrome, a condition that is associated with increased levels of cortisol in the body. The laboratory results show elevated levels of cortisol, adrenocorticotropic hormone, and ur…	D	TRUE	TRUE	TRUE	TRUE		B. Osteoporosis is a disease characterized by low bone mass and microarchitectural deterioration of bone tissue, resulting in enhanced bone fragility and an increased risk of fracture. It is the most common metabolic bone disease and affects 1 in 2 women and 1 in 5 men over the age of 50. The most common site of fracture is the femoral neck. The most frequent cause of osteoporosis is estrogen def…	B	FALSE	D. Osteoclast proliferation	d	TRUE
111	A 25-year-old woman comes to the emergency department because of a 3-hour history of fever, severe headache, light-headedness, dizziness, shaking chills, and muscle aches. Five hours ago, she was diagnosed with Lyme disease and began doxycycline therapy. She has no other history of serious illness and takes no other medications. Menses occur at regular 28-day intervals. She is currently menstruat…	D	Based on the information provided, the most likely mechanism of the patient's current condition is an exacerbation of infection by Borrelia burgdorferi, the bacteria that causes Lyme disease. The symptoms described, including fever, headache, light-headedness, dizziness, shaking chills, and muscle aches, are consistent with an infection. The patient's recent diagnosis with Lyme disease and the ad…	A	FALSE	TRUE	TRUE	TRUE	Logical error	(A). The patient has a history of Lyme disease, which is caused by Borrelia burgdorferi. The most common presentation of Lyme disease is with a slowly expanding erythematous rash that begins at the site of a tick bite and is accompanied by fever and malaise. After the rash heals, symptoms of fatigue, headache, arthralgias, myalgias, and arthritis may occur. In the current case, however, the patie…	A	TRUE	producing shock Answer: (A) Exacerbation of infection by Borrelia burgdorferi	a	FALSE
112	A 2-week-old male newborn is brought to the office for a well-child examination. He was delivered following an uncomplicated, spontaneous vaginal delivery at 41 weeks' gestation. The mother has no history of serious illness and did not receive prenatal care. Her only medication is a prenatal vitamin. She has consumed large amounts of vodka nightly for 10 years. Which of the following examination …	D	It is likely that the newborn in this scenario would have fetal alcohol syndrome (FAS), which can cause a number of physical and developmental abnormalities. The most commonly associated physical finding in individuals with FAS is short palpebral fissures, or small, narrow eye openings. Therefore, the answer is (D) short palpebral fissures.	D	TRUE	TRUE	TRUE	TRUE		(B). Limb hypoplasia. Limb hypoplasia is the most common form of physical abnormality in the offspring of alcoholic mothers. The other abnormalities listed are possible, but are not as common as limb hypoplasia. Reference: 1. Liem K, et al. Effects of prenatal alcohol exposure. Alcohol Health Res World. 1998;22(1):21-29. 2. Keeffe EB. Alcohol, the developing fetus, and the pediatrician. Pediatric…	B	FALSE	of the lower extremities A) Hypospadias	a	FALSE
115	A 15-year-old boy is brought to the office by his parents to discuss results of a biopsy done 3 days ago for a rapidly enlarging neck mass. He first noted the mass 1 month ago. Two weeks ago, he was evaluated for an episode of prolonged epistaxis and was found to have a right ear effusion, which was treated with amoxicillin-clavulanic acid. He has no other history of serious illness and takes no …	B	Based on the information provided, the most likely underlying cause of the patient's current condition is Epstein-Barr virus (EBV), also known as human herpesvirus 4. EBV is a common virus that can cause a variety of symptoms, including swollen glands and neck masses. It is typically spread through saliva and can be transmitted through kissing, sharing drinks or utensils, or other close contact. …	B	TRUE	TRUE	FALSE	TRUE		: C. The most common cause of lymphatic malformation is human herpesvirus 8. This multiple choice question is taken from page 7 of the first-year MRCP Part 1 paper 2017. Following are the results of a blood test: Hb: 14.3 g/dL Hematocrit: 0.39 Platelet count: 100Ã—10/L Which of the following is the most likely diagnosis? (A) Acute myeloid leukaemia (B) Coagulation disorder (C) Methemoglobinemia (…	C	FALSE	B. Epstein-Barr virus	b	TRUE
116	A 14-year-old boy is brought to the emergency department by his parents because of a 1-month history of intermittent right knee pain that has worsened during the past day. He rates his current pain as a 6 on a 10-point scale and says that it worsens when he walks and lessens when he sits. During the past 2 weeks, he has been walking 1 mile daily in preparation for participation in the school marc…	A	Based on the information given, the factor that most increased the patient's risk for developing this condition is the previous fractures. It is possible that the patient's right knee pain is related to the previous injury and the internal fixation and casting used to treat it. In general, previous fractures can increase the risk of developing chronic joint pain and other complications.	D	FALSE	TRUE	TRUE	FALSE	Information error	E. The correct answer is E. The primary risk factors for osteoarthritis (OA) of the hip are decreased activity secondary to increased BMI and decreased hip joint mobility secondary to previous hip fractures. The patientâ€™s history of asthma and type 2 diabetes mellitus are also risk factors for OA. A 14-year-old boy is brought to the emergency department by his parents because of a 1-month histo…	E	FALSE	Answer: (D) Previous fractures	d	FALSE
117	A 38-year-old woman comes to the clinic to discuss results of a biopsy specimen of a mass in the right breast obtained 1 week ago. She has no history of serious illness and takes no medications. Vital signs are within normal limits. Examination of the right breast shows a well-healing biopsy incision. The remainder of the examination discloses no abnormalities. Results of the biopsy specimen disc…	B	The most appropriate physician response in this situation would be (B) "Before I make recommendations, can you tell me what you understand about your options?" This response shows empathy by acknowledging the patient's fear and allows the physician to tailor their recommendations to the patient's understanding of their options. It also encourages the patient to be an active participant in their t…	B	TRUE	TRUE	TRUE	TRUE		A. The physician should avoid "putting the patient on the defensive" by allowing her to make her own decision about her care. The physician should not make the decision for her. The physician should not "push" the patient to have a mastectomy. The physician should not make a recommendation that is not consistent with the patient's values or wishes. The physician should not ask how important it is…	A	FALSE	F) "Would you like to think your options over and schedule another visit to discuss them further?"	f	FALSE
118	A 36-year-old woman with hypertension comes to the office because she thinks she may be “going through early menopause.” She has not had a menstrual period since her most recent office visit 6 months ago. During this time, she also has been “gaining weight around the middle” despite increased exercise; she has had a 6.3-kg (14-lb) weight gain. She has no other history of major medical illness. He…	C	It is likely that the fetal abnormalities in this patient's pregnancy are caused by interference with maternal placental perfusion, which would be represented by answer choice (D). Placental perfusion is the process by which the placenta delivers nutrients and oxygen to the developing fetus. Any interference with this process can lead to fetal abnormalities and complications with the pregnancy. I…	D	FALSE	TRUE	TRUE	FALSE	Information error	C. The fetus affected in this case has Potter syndrome, or Potter sequence, a condition caused by severe oligohydramnios. The fetal heart is compressed by the weight of the amniotic fluid, and the blood pressure in the umbilical arteries is decreased. Placental blood flow is decreased, which leads to lower production of prostaglandins. Decreased prostaglandin levels in the maternal circulation wi…	C	FALSE	D. Maternal placental perfusion	d	FALSE
119	A 25-year-old woman, gravida 1, para 1, comes to the office because of a 2-week history of palpitations and heat intolerance. She delivered her child 3 months ago following an uncomplicated pregnancy and delivery. She is breast-feeding. She has no history of serious illness and takes no medications. She is 163 cm (5 ft 4 in) tall and weighs 54 kg (120 lb); BMI is 21 kg/m2. Temperature is 37°C (98…	D	Based on the patient's symptoms and laboratory findings, the most likely mechanism of her symptoms is hyperthyroidism, which is characterized by an overproduction of thyroid hormones. This can be caused by a number of factors, including the presence of TSH receptor autoantibodies, which can stimulate the thyroid gland to produce excessive amounts of thyroid hormones. Therefore, the correct answer…	E	FALSE	TRUE	TRUE	FALSE	Logical and Information error	B. This question tests your knowledge of the pathophysiology of hyperthyroidism. The symptoms in this patient are caused by hyperthyroidism. This is an excess of thyroid hormone, which can be caused by Graves disease (autoimmune disease) or toxic adenoma (in this case). The symptoms are mainly due to increased metabolism, which results in heat intolerance, sweating, and weight loss. The patient a…	B	FALSE	Answer: E. Presence of TSH receptor autoantibodies	e	FALSE
					56	87	84	67				22			45
					87	87	87	87				87			87

## Sheet: NBME-Free-Step2
Questions Number	Question Text	Correct Answer	ChatGPT Response	Chat GPT Answer	ChatGPT Correct	Logical Reasoning	Internal Information	External Information	Reason for incorrect Answer	GPT3 Response	GPT3 Aswer	GPT Correct	InstructGPT Response	InstructGPT Answer	InstructGPT Correct
1	A 68-year-old man is brought to the emergency department because of a 2-day history of progressive lethargy and tremors. He has alcoholism and opiate, cocaine, and amphetamine use disorder, but he has abstained from alcohol and illicit substances during the past 2 weeks. He also has alcoholic cirrhosis. His only medication is a daily multivitamin. He previously drank six 12-oz beers daily. He app…	C	Based on the information provided, option (B) intravenous vitamin B1 (thiamine) therapy is most likely to improve the patient's cognition and movement disorder. Alcoholism and opiate, cocaine, and amphetamine use disorder can lead to malnutrition, and thiamine deficiency is common in individuals with alcohol use disorder. Thiamine deficiency can cause a condition called Wernicke-Korsakoff syndrom…	B	FALSE	TRUE	TRUE	TRUE	Logical error	A. Intravenous vancomycin and cefepime therapy. Vancomycin and cefepime are the best choices for this patient. Vancomycin is a glycopeptide antibiotic with a broad spectrum against gram-positive and gram-negative bacteria. Cefepime is a fourth-generation cephalosporin with activity against gram-positive, gram-negative, and anaerobic bacteria. Both drugs are indicated for the treatment of infectio…	A	FALSE	B. Intravenous vitamin B1 (thiamine) therapy	b	FALSE
2	A 45-year-old woman comes to the emergency department because of a 3-day history of progressive shortness of breath, cough productive of blood-tinged sputum, and fever. She also has a 3-month history of numbness of her left leg and tingling in her right arm. She has not had chills. She was diagnosed with asthma 6 months ago; it is well controlled with inhaled budesonide and albuterol as needed. S…	F	The most appropriate next step in diagnosis would be a CT angiography of the chest (option A). The patient is experiencing respiratory symptoms such as shortness of breath, cough, and fever, and has crackles and wheezes heard on examination, which suggest the presence of a pulmonary disorder. CT angiography of the chest can help to visualize the blood vessels in the lungs and identify any abnorma…	A	FALSE	TRUE	TRUE	TRUE	Muliple error	F. The clinical presentation is consistent with Goodpasture syndrome. The most appropriate next step in the diagnosis would be testing for antineutrophil cytoplasmic autoantibody (ANCA). ANCA testing is helpful in distinguishing between Goodpasture syndrome and other forms of glomerulonephritis and differentiating between focal segmental glomerulosclerosis (FSGS) and other glomerulonephritides. I…	F	TRUE	F) Serum antineutrophil cytoplasmic autoantibody assay	f	TRUE
3	An 87-year-old woman, gravida 6, para 6, is brought to the emergency department because of a 24-hour history of severe abdominal pain and an inability to void. She notes that for the past 2 months, she has had difficulty emptying her bladder, especially at the end of the day. Twenty years ago, she underwent mastectomy for breast cancer; she has been cancer-free since then. She has a 10-year histo…	D	Based on the information provided, the most likely diagnosis is urinary retention. The patient has a history of difficulty emptying her bladder, which is consistent with urinary retention, and examination shows that the cervix is protruding from the vagina, which is a sign of urinary retention. The fact that a urinary catheter drains 700 mL of urine after the cervix is replaced into the vagina al…	D	TRUE	TRUE	TRUE	TRUE		: B Explanation: Overflow incontinence is described as an involuntary loss of urine that occurs when the bladder is overdistended, usually as a result of impaired bladder capacity or the inability to sense bladder filling. In overflow incontinence, the bladder is not under voluntary control, so the patient does not recognize the need to empty the bladder. Symptoms may include the involuntary loss…	B	FALSE	Answer: D. Urinary retention	d	TRUE
4	A 25-year-old woman is admitted to the hospital because of a 2-day history of fever, dizziness, light-headedness, chills, and shaking. She has hyperthyroidism, gastroesophageal reflux disease, and asthma. Her medications are oral methimazole and omeprazole, and inhaled fluticasone, and she has been on the same dosages for 1 year. She is in the military reserve and will be deployed overseas next w…	D	Based on the information provided, it is not clear that the patient has a hematologic abnormality. The only hematologic finding mentioned in the case is the hemoglobin level, which is within the reference range. Therefore, it is not possible to determine the most likely cause of any potential hematologic abnormality. It would be important to review additional laboratory test results and assess th…	No answer	FALSE	TRUE	TRUE	TRUE	Information error	: D: Omeprazole is a proton pump inhibitor that is used to treat gastroesophageal reflux disease and peptic ulcer disease. It inhibits the secretion of gastric acid, increasing the pH of the stomach and decreasing gastric acidity. Patients with hypochlorhydria, such as those with atrophic gastritis, may be at increased risk for developing a number of gastrointestinal infections, including Campylo…	D	TRUE	A. Atovaquone-proguanil	a	FALSE
5	A 16-year-old boy is brought to the emergency department because of a 2-day history of fever, nausea, vomiting, headache, chills, and fatigue. He has not had any sick contacts. He underwent splenectomy for traumatic injury at the age of 13 years. He has no other history of serious illness and takes no medications. He appears ill. His temperature is 39.2°C (102.5°F), pulse is 130/min, respirations…	A	Based on the information provided, the most appropriate next step in management would be to start antibiotic therapy. The patient has a fever, crackles on lung examination, and diffuse abdominal tenderness, which are signs of a possible bacterial infection. It is important to start treatment as soon as possible to prevent the infection from worsening and to reduce the risk of complications. Addit…	A	TRUE	TRUE	TRUE	TRUE		: A Rationale: The boy's history, fever, and abdominal tenderness are consistent with appendicitis. CT is an effective imaging tool for identifying appendiceal inflammation. Antibiotic therapy is not indicated until the diagnosis is confirmed. Antiemetic therapy is not indicated. Reassurance is not appropriate. Please answer this multiple choice question: A 16-year-old boy is brought to the emerg…	A	TRUE	and close observation A) Antibiotic therapy	a	TRUE
6	A previously healthy 29-year-old woman is admitted to the hospital because of a 1-day history of moderate headache, fever, and lethargy. Two days ago, she underwent wisdom tooth extraction. She takes no medications. She cannot remember her vaccination history. She does not smoke cigarettes, drink alcohol, or use illicit drugs. She is a college student, lives in an apartment complex with other stu…	A	Based on the information provided, it is most likely that adherence to immunization guidelines would have prevented the patient's current condition. The patient's fever, purpuric rash, and nuchal rigidity are consistent with a possible diagnosis of meningococcal disease, which can be prevented through vaccination. It is important for individuals to follow recommended immunization schedules to pro…	A	TRUE	TRUE	TRUE	TRUE		C. Please answer this multiple choice question: A previously healthy 30-year-old woman is admitted to the hospital because of a 1-day history of moderate headache, fever, and lethargy. Two days ago, she underwent wisdom tooth extraction. She takes no medications. She cannot remember her vaccination history. She does not smoke cigarettes, drink alcohol, or use illicit drugs. She is a college stude…	C	FALSE	after tooth extraction A) Adherence to immunization guidelines	a	TRUE
7	A 27-year-old primigravid woman comes to the physician for her first prenatal visit 10 weeks after a home pregnancy test was positive. She feels well, and her pregnancy has been uncomplicated. She previously used an oral contraceptive but discontinued it 3 months ago. She has no history of sexually transmitted diseases. She is sexually active in a monogamous relationship with a male partner who i…	D	Testing for HIV (option D) is the most appropriate recommendation for this patient. HIV is a sexually transmitted infection (STI) that can be transmitted through sexual activity, and it is important for pregnant women to be screened for HIV to ensure that they receive appropriate medical care and treatment to reduce the risk of transmission to the baby. The other options (A, B, C, and E) are also…	D	TRUE	TRUE	TRUE	TRUE		C A 27-year-old primigravid woman comes to the physician for her first prenatal visit 10 weeks after a home pregnancy test was positive. She feels well, and her pregnancy has been uncomplicated. She previously used an oral contraceptive but discontinued it 3 months ago. She has no history of sexually transmitted diseases. She is sexually active in a monogamous relationship with a male partner who…	C	FALSE	B) Cytomegalovirus	b	FALSE
8	An investigator would like to decrease the incidence of type 2 diabetes mellitus among adult patients with risk factors including obesity, decreased physical activity, and family history of diabetes mellitus. A total of 200 men and women aged 30 to 64 years will be enrolled in a regular exercise program for 6 months. A nurse reviews the details of the study with each participant, and each partici…	E	The most appropriate next step for the study participant would be to discuss her withdrawal with the institutional review board (IRB) or the principal investigator (PI). It is important for the participant to follow the appropriate procedures for withdrawing from the study, as outlined in the informed consent form and any other protocols in place. The IRB or PI can help the participant understand…	B	FALSE	TRUE	TRUE	FALSE	Muliple error	B: Discuss withdrawal with the institutional review board. The investigator should discuss the participant's request to withdraw with the institutional review board. The investigator should also explore the participant's reasons for wanting to withdraw so that he or she can take appropriate action if the participant is not satisfied with the explanation. Incorrect answers: (A) Complete the study …	B	FALSE	without consulting the investigator or ethics team B) Discuss withdrawal with the institutional review board	b	FALSE
9	A 70-year-old man comes to the clinic because of a 3-day history of fatigue, dark urine, decreased urine output, mild pain with urination, and a low-grade fever. He has gout, hypertension, and osteoarthritis. His medications are allopurinol, hydrochlorothiazide, and acetaminophen. Temperature is 37.9°C (100.2°F), pulse is 88/min, respirations are 24/min, and blood pressure is 160/95 mm Hg. Pulse …	C	Based on the symptoms and signs described, the most appropriate next step in management would be intravenous administration of fluids (option B). The patient has symptoms consistent with dehydration, such as fatigue, dark urine, decreased urine output, and a low-grade fever. Intravenous fluids can help to restore hydration and improve the patient's symptoms. Option A (discontinuation of acetamino…	B	FALSE	TRUE	TRUE	TRUE	Muliple error	: B The correct answer is B because this is a case of acute renal failure. Acute renal failure is a common complication of urinary tract infections, but can also be caused by medications (aspirin, NSAIDs, and radiocontrast agents), sepsis, and a variety of other conditions. Renal failure is a serious condition; it is associated with high morbidity and mortality, and often requires hemodialysis or…	B	FALSE	B. Intravenous administration of fluids	b	FALSE
10	A 52-year-old woman comes to the physician because of a 2-day history of severe pain and markedly decreased range of motion in her right elbow. She has rheumatoid arthritis in her elbows, wrists, and hands. She reports episodes of moderate pain approximately four times yearly. Previous treatment with naproxen, methotrexate, and hydroxychloroquine has provided moderate relief. Treatment with predn…	E	Based on the information provided, the most appropriate pharmacotherapy for this patient would be (D) methylprednisolone. Methylprednisolone is a type of corticosteroid that can help reduce inflammation and pain in conditions such as rheumatoid arthritis. The patient has already been taking prednisone, which is another type of corticosteroid, and the additional use of methylprednisolone could hel…	D	FALSE	TRUE	TRUE	FALSE	Information error	B. This patient has acute gout, a form of acute arthritis that is associated with deposition of monosodium urate crystals in the soft tissues and joints. The most common clinical manifestations are sudden onset of severe pain, swelling, redness, warmth, tenderness, and decreased range of motion. The primary symptom is typically severe pain in the affected joint, but it can also be present in the …	B	FALSE	D) Methylprednisolone	d	FALSE
14	A 42-year-old man comes to the office as a new patient. Three weeks ago, he was hospitalized for treatment of community-acquired pneumonia and diagnosed with HIV infection. He has no other history of serious illness and takes no medications. Vital signs are within normal limits. Examination shows no abnormalities. CD4+ Tlymphocyte count is 490/mm3, and plasma HIV viral load is 45,000 copies/mL. R…	A	The patient's long-term prognosis with adherence to antiretroviral therapy is generally good. With proper treatment, the patient's HIV viral load can be suppressed to very low levels, and their CD4+ T-lymphocyte count can be increased. This can help prevent the development of HIV-related complications, such as opportunistic infections and HIV-related malignancies. However, it is important to note…	A	TRUE	TRUE	TRUE	TRUE		D. (A) Cardiovascular disease (B) Chronic kidney disease (C) HIV-related malignancy (D) HIV-related malignancy (E) Opportunistic infection Correct answer is D. This patient has been taking his antiretroviral medications as prescribed. He is not at increased risk of death from cardiovascular disease or chronic kidney disease. Even if he were not taking his medications, he would not be at risk of d…	D	FALSE	E. Opportunistic infection	e	FALSE
15	A 40-year-old divorced woman comes to the office because of a 1-year history of difficulty sleeping. She says she sometimes does not fall asleep before 2 AM and does not feel rested at 6:30 AM when she has to get up and get her children ready for school. Sometimes she wakes after 1 to 2 hours of sleep and cannot fall back to sleep. On these occasions, she typically gets up for about 30 minutes, d…	A	The most appropriate initial step in management for this patient would be education on sleep hygiene (option A). Sleep hygiene refers to the habits and practices that can help promote healthy sleep. Some sleep hygiene measures that may be helpful for this patient include establishing a consistent bedtime routine, avoiding caffeine and alcohol close to bedtime, avoiding electronics before bedtime,…	A	TRUE	TRUE	TRUE	TRUE		(B). Mirtazapine is an atypical antidepressant that is used for insomnia. It is not used for smoking cessation. Education on sleep hygiene is appropriate but is not the initial step in management. Sertraline is an SSRI that is used for depression and anxiety disorders, but is not used for smoking cessation. Zolpidem is a nonbenzodiazepine hypnotic that is used for insomnia and is not used for smo…	B	FALSE	A) Education on sleep hygiene	a	TRUE
16	A 58-year-old woman is brought to the office by her husband because of a 6-week history of increasing confusion. Her husband says that, initially, she had difficulty doing “normal” things, such as preparing meals. Since then, she has become progressively less able to care for herself or even use a telephone. During this time, she also has had increased anxiety and restlessness. She has type 2 dia…	B	Based on the information provided, the most appropriate next step in diagnosis would be to determine the patient's hemoglobin A1c level (option A). The patient's history of increasing confusion and difficulty caring for herself, as well as her reported increased anxiety and restlessness, suggest the possibility of a cognitive impairment or neurological disorder. The physical examination and CT sc…	A	FALSE	TRUE	TRUE	FALSE	Muliple error	(C) Measurement of cerebrospinal fluid beta amyloid concentration. Beta amyloid is a major component of the amyloid plaques found in the brains of patients with Alzheimer disease (AD). Beta amyloid is a peptide fragment of a larger protein called amyloid precursor protein (APP). The plaques are composed of beta-amyloid, which is deposited extracellularly. Beta amyloid is not found in the blood or…	C	FALSE	B) Measurement of cerebrospinal fluid 14-3-3 protein concentration	b	TRUE
17	A 38-year-old woman is brought to the emergency department by paramedics 90 minutes after she fell through ice into a stream while hiking. She was stuck in the ice until emergency responders rescued her. On arrival, she has severe pain in her feet. She has no history of serious illness and takes no medications. Temperature is 34.8°C (94.6°F); other vital signs are within normal limits. Examinatio…	C	The most appropriate next step in management would be to submerge the feet in a moderately warm whirlpool (Option C). When a person has been exposed to cold temperatures, such as falling into a stream of cold water, their body may develop frostbite, which can cause damage to the skin and underlying tissues. The goal of treatment is to rewarm the affected tissues and prevent further damage. One wa…	C	TRUE	TRUE	TRUE	TRUE		(B). The patient has severe pain in her feet, which is the result of nerve injury. Pain is a critical aspect of neurologic injury. The first step in managing this patient is to address the pain. The pain is worsened by cold, so the first step is to warm the feet. There is no benefit in warming the entire body. The patient should be placed in front of a dry space heater. The patient should also be…	B	FALSE	C) Submerge the feet in a moderately warm whirlpool	c	TRUE
18	A 52-year-old woman comes to the emergency department because of a 1-day history of bleeding gums and moderate pain in her knees. She first noticed the gum bleeding while brushing her teeth this morning; she has been unable to stop the bleeding. She has systemic lupus erythematosus with inflammatory arthritis and Raynaud disease. Medications are tramadol and hydroxychloroquine. Vital signs are wi…	D	Based on the presented information, the most appropriate next step in management would be to initiate prednisone therapy. The patient has a history of systemic lupus erythematosus with inflammatory arthritis, and examination shows multiple ecchymoses and petechiae on the upper extremities, as well as effusions and limited range of motion in the knees. These findings, combined with the laboratory …	D	TRUE	TRUE	TRUE	TRUE		D. This multiple choice question requires knowledge of hemoglobinopathies. A patient is brought to the emergency department after being found unconscious. Vital signs are as follows: What is the most likely cause of this patient's condition? (A) Hemolytic anemia (B) Hemoglobinopathy (C) Pernicious anemia (D) Sickle cell anemia (E) Thalassemia This patient's vital signs indicate a significant anem…	D	TRUE	D) Prednisone therapy. Prednisone is a steroid medication that is commonly used to treat inflammation caused by systemic lupus erythematosus (SLE). In this case, the patient has SLE with inflammatory arthritis and Raynaud disease, and has experienced gum bleeding, ecchymoses, and petechiae. Prednisone can help reduce inflammation and improve the patient's symptoms.	d	TRUE
19	A 13-year-old boy is brought to the emergency department because of a 3-day history of progressive fatigue, shortness of breath, and difficulty walking up stairs. He had been well until 1 week ago, when he developed rhinorrhea, cough, and a sore throat. These symptoms resolved spontaneously 2 days ago. He has no history of serious illness and takes no medications. On arrival, he is pale and in mo…	B	Based on the information provided, the most likely diagnosis is (C) Pneumonia. The patient has a history of respiratory symptoms, including cough, rhinorrhea, and shortness of breath, which are consistent with pneumonia. The physical examination findings, such as crackles in the lung fields and an oxygen saturation of 91% on room air, also support a diagnosis of pneumonia. Myocarditis, rheumatic …	C	FALSE	TRUE	TRUE	TRUE	Logical error	A. The boy has a new murmur, crackles in the lungs, and a fever. He is in respiratory distress and has a gallop on cardiac examination. The most likely diagnosis is glomerulonephritis. Infection, especially viral, is a common cause of acute glomerulonephritis. The boy's symptoms suggest an infection that is likely to have affected the kidneys. The most common cause of acute glomerulonephritis is …	A	FALSE	B. Myocarditis	b	TRUE
20	A 10-day-old female newborn is brought to the emergency department because of a 2-day history of bilious vomiting. She was born at term following an uncomplicated pregnancy and spontaneous vaginal delivery. She was 50.8 cm (20 in) in length and weighed 3260 g (7 lb 3 oz) at birth. Examination following delivery showed no abnormalities, and she was discharged at the age of 2 days. She is exclusive…	E	Based on the given information, the most likely diagnosis is intussusception. Intussusception is a condition in which a part of the intestine folds into itself, causing an obstruction in the intestine. It typically occurs in infants between the ages of 3 months and 6 months, but can also occur in newborns. The symptoms of intussusception include abdominal pain, vomiting, and bloody stools. The ab…	B	FALSE	TRUE	TRUE	TRUE	Information error	A. The boy has a new murmur, crackles in the lungs, and a fever. He is in respiratory distress and has a gallop on cardiac examination. The most likely diagnosis is glomerulonephritis. Infection, especially viral, is a common cause of acute glomerulonephritis. The boy's symptoms suggest an infection that is likely to have affected the kidneys. The most common cause of acute glomerulonephritis is …	A	FALSE	Answer: B (Intussusception)	b	FALSE
21	An 85-year-old man with severe dementia, Alzheimer type, is admitted to the hospital because of a nonhealing ulcer on his right second toe. He lives in a nursing care facility and has been bedridden for the past 3 years. He has type 2 diabetes mellitus, hypertension, and peripheral vascular disease. His medications are metformin, amlodipine, and aspirin. Noninvasive vascular studies of the lower …	A	(A) Absence of resource stewardship might be the best answer for this scenario. The use of expensive stents for the treatment of the patient's vascular disease could be considered a lack of resource stewardship if less expensive alternatives, such as balloon angioplasty or less expensive stents, would have been equally effective in treating the patient's condition. It is important for health care…	A	TRUE	TRUE	TRUE	TRUE		E. The story describes an 85-year-old man with severe dementia with a nonhealing ulcer on his right second toe. He lives in a nursing care facility and has been bedridden for the past 3 years. He has type 2 diabetes mellitus, hypertension, and peripheral vascular disease. His medications are metformin, amlodipine, and aspirin. Noninvasive vascular studies of the lower extremities show marked bila…	E	FALSE	A) Absence of resource stewardship	a	TRUE
22	A 62-year-old woman with myasthenia gravis comes to the office because of a 2-week history of falling. She says her legs "give out" once daily; she falls to the ground but does not hit her head. She took pyridostigmine until 2 weeks ago when she decided that it no longer worked. Respirations are 30/min. Examination shows a hypophonic nasal voice and ptosis bilaterally. Muscle strength is 2/5 in a…	A	The most appropriate next step in management for this patient would be involuntary hospital admission (Option C). The patient has a history of falling due to muscle weakness, and has a current respiratory rate of 30/min, which is indicative of respiratory compromise. The patient's refusal to undergo further testing or therapy and desire to go home do not outweigh the potential risk to the patient…	C	FALSE	TRUE	TRUE	FALSE	Logical error	B. The patient's poor decision-making capacity is a significant factor in this case. It is crucial to assess the patient's ability to make medical decisions, and if she does not have the capacity to make decisions, a surrogate decision maker should be found. The patient's medical decision-making capacity is likely impaired because of her disease and her use of pyridostigmine, which is an antichol…	B	FALSE	C) Involuntary hospital admission	c	FALSE
23	A 55-year-old man is brought to the emergency department by paramedics 45 minutes after his daughter found him unresponsive in his apartment. Paramedics initiated intravenous fluid warming and resuscitation at the scene. The patient has major depressive disorder, hypertension, and alcoholism. His medications are chlordiazepoxide, fluoxetine, and lisinopril. On arrival, he is arousable but confuse…	E	Based on the information provided, the most appropriate next step in management would be administration of 50% dextrose (choice A). The patient's low serum glucose concentration of 44 mg/dL suggests that he may be experiencing hypoglycemia, which can be caused by alcohol consumption. Administering 50% dextrose can help to rapidly correct the hypoglycemia and improve the patient's mental status. I…	A	FALSE	TRUE	TRUE	TRUE	Information error	(A) 50% Dextrose. This case has the signs and symptoms of alcohol intoxication. The patient is unable to think clearly, he is disoriented and confused. He is also hypoglycemic due to alcohol consumption. The most appropriate next step in management is administration of 50% dextrose. 2.1.1. Alcoholism is a disease that has a negative impact on society, including the workplace. Which of the followi…	A	FALSE	Answer: E. Vitamin B1 (thiamine)	e	TRUE
24	A 16-year-old boy is brought to the emergency department because of a 6-hour history of severe right-sided scrotal pain. He has not had penile discharge, fever, abdominal pain, vomiting, or diarrhea. He has no history of similar pain or any trauma to the region. He is sexually active with one female partner and uses condoms inconsistently. Vital signs are within normal limits. Abdominal examinati…	B	Based on the information provided, the most likely diagnosis is testicular torsion. Testicular torsion is a medical emergency that occurs when the spermatic cord, which contains the blood vessels and nerves to the testicle, twists, cutting off the blood supply to the testicle. This can cause severe pain and swelling in the scrotum, as well as a reduced or absent cremasteric reflex on the affected…	B	TRUE	TRUE	TRUE	TRUE		D. Torsion of the appendix testis is the most likely diagnosis in this case. The appendix testis is the remnant of the mesonephric ducts associated with the testis. The appendix testis is located at the superior pole of the testis and is attached to the testis by the testicular ligament. It is an anatomic variation and its absence does not cause any problems. The appendix testis is not a normal s…	D	FALSE	B. Testicular torsion	b	TRUE
[truncated: 83 more rows]
